# Supplementary material for: Proteomic Response of Three Marine Ammonia-Oxidizing Archaea to Hydrogen Peroxide and Their Metabolic Interactions with a Heterotrophic Alphaproteobacterium
Source: mSystems. 2019 Jun 25;4(4):e00181-19. doi: 10.1128/mSystems.00181-19 (PMC6593220; doi:10.1128/mSystems.00181-19)
Supplement: DATA SET S1 [file mSystems.00181-19-sd001.xlsx]

## Sheet: OGs_Accessions
Dataset S1.A. List of orthologous groups and the respective accession numbers from the complete genomes of N. adriaticus NF5, N.piranensis D3C and N. maritimus SCM1.
OG_Nr	Accessions
OG0000	2630188959	2630189158	2630189217	2630189219	2630189226	2630189236	2630189405	2630189406	2630189426	2630189428	2630189430	2630189481	2630189599	2630189748	2630189842	2630189947	2630190111	2630190124	2630190161	2630190200	2630190208	2630190787	641315807	641315871	641316001	641316091	641316292	641316559	641316851	641316891	641316943	641317086	2628584113
OG0001	2630188931	2630188933	2630189150	2630189192	2630189234	2630189480	2630189635	2630189637	2630190006	2630190159	2630190194	2630190207	2630190237	2630190242	2630190280	2630190348	2630190519	2630190779	2630190786	641315873	641316005	641316083	641316096	641316343	641317272	2628583481
OG0002	2630188747	2630189513	2630190036	2630190043	2630190078	2630190096	2630190524	641315637	641316259	641316618	641316626	641316985	2628582696	2628583578	2628583587	2628583972	2628584054
OG0003	2630189148	2630189173	2630189387	2630189734	2630190778	2630190877	641315923	2628582846	2628583108	2628584161	2628584171	2628584365
OG0004	2630188935	2630190250	2630190346	2630190592	2630190759	641316744	641316894	641317090	2628583288	2628583427	2628583504	2628584511
OG0005	2630190294	2630190834	641316791	641316793	641316825	641317312	641317324	2628582785	2628582788	2628583355
OG0006	2630190035	2630190803	2630190842	641316920	641316925	641317299	641317328	2628582782	2628582824
OG0007	2630190675	2630190676	2630190677	641317177	641317178	641317179	2628584596	2628584597	2628584598
OG0008	2630188737	2630188841	2630190322	641315628	641315721	641316867	2628582685	2628583318	2628584715
OG0009	2630189528	2630190827	641316275	641316783	641316786	2628582795	2628582798	2628584037
OG0010	2630190692	2630190826	641316785	641317194	2628582796	2628583516	2628584254	2628584613
OG0011	2630188856	641315736	641315740	2628584621	2628584624	2628584631	2628584696	2628584699
OG0012	2630189456	2630190504	2630190845	641315994	2628582780	2628582984	2628584432
OG0013	2630190838	641315647	641316729	641317104	641317290	641317291	641317330
OG0014	2630189470	2630190832	641316228	641316789	641317327	2628582791	2628584074
OG0015	2630189475	2630190044	2630190667	641316232	641317170	2628584069	2628584588
OG0016	2630190106	2630190637	2628582917	2628583185	2628583378	2628583569	2628584528
OG0017	2630189556	2630190611	641316309	641316948	2628583245	2628583311	2628584010
OG0018	2630189607	2630190516	641316346	641316650	641317002	2628583520	2628583944
OG0019	2630189172	2630189587	2630190475	641316329	641316739	2628583433	2628583962
OG0020	2630189114	2630190465	641316774	641316999	641317317	2628582810	2628584499
OG0021	2630189104	2630189105	2630190049	641316087	641316682	641316715	2628582829
OG0022	2630189934	2630189948	641316852	2628583191	2628583533	2628584315	2628584436
OG0023	2630189187	2630189247	2630189631	641316023	641316366	2628583922	2628584381
OG0024	2630189152	2630189153	2630189202	2630189561	641316918	2628584005	2628584187
OG0025	2630190730	2630190970	641317230	641317448	2628582891	2628584850
OG0026	2630190511	2630190968	641317426	641317446	2628584828	2628584848
OG0027	2630190686	2630190941	641317188	641317420	2628584607	2628584819
OG0028	2630189632	2630190927	641316367	641317408	2628583921	2628584805
OG0029	2630188896	2630190894	641316199	641317105	641317376	2628584773
OG0030	2630190876	641316795	641317007	2628582964	2628583122	2628583723
OG0031	2630189750	2630190822	641316420	641316780	2628582802	2628583855
OG0032	2630190717	2630190783	641317218	641317275	2628582844	2628582903
OG0033	2630190328	2630190727	641316873	641317228	2628582893	2628583307
OG0034	2630189006	2630190711	641316000	641317213	2628584424	2628584690
OG0035	2630189943	2630190697	641316845	641317199	2628584366	2628584618
OG0036	2630190627	2630190673	641317133	641317175	2628584546	2628584594
OG0037	2630189170	2630190490	2630190515	2628583490	2628583519	2628584112
OG0038	2630189783	2630190419	641316449	641316958	2628583235	2628583823
OG0039	2630189085	2630190300	641315814	641315928	2628582994	2628583114
OG0040	2630190157	641316695	641316775	641317318	2628582809	2628583483
OG0041	2630189206	2630190074	2630190081	2628583608	2628583611	2628584075
OG0042	2630189220	2630190065	641316610	641316980	2628583600	2628584449
OG0043	2630188960	2630189225	2630189946	641316846	641316850	641316892
OG0044	2630189810	2630189915	641316470	641316646	2628583786	2628583977
OG0045	2630189421	2630189819	641316196	641316477	2628583779	2628584123
OG0046	2630189416	2630189417	641316191	641316192	2628584127	2628584129
OG0047	2630189030	2630189047	641315875	641315891	2628583059	2628583075
OG0048	2630189016	2630189017	641315859	641315860	2628583045	2628583046
OG0049	2630188862	2630188901	641315751	641515592	2628584633	2628584639
OG0050	2630188793	2628583005	2628583006	2628583405	2628583408	2628584626
OG0051	2630188755	2630188791	641315646	641315678	2628582705	2628582737
OG0052	2630190840	2630190942	641317332	2628582807	2628584820
OG0053	2630190933	2630190934	641317414	2628584811	2628584812
OG0054	2630190875	641317006	2628582965	2628583121	2628583724
OG0055	2630190318	2630190843	641316843	641317325	2628583329
OG0056	2630190357	2630190836	641316903	641317321	2628583278
OG0057	2630190458	2630190810	641317305	2628582817	2628582985
OG0058	2630189198	2630190762	641317257	2628582862	2628584219
OG0059	2630190494	2630190749	641317247	2628582872	2628583444
OG0060	2630190441	2630190655	641317158	2628583126	2628584576
OG0061	2630190517	641316653	641316983	641316997	2628583521
OG0062	2630190450	2630190492	641317083	641317087	2628584119
OG0063	2630190456	641316218	2628583125	2628583446	2628584116
OG0064	2630189516	2630190440	641316262	2628583324	2628584051
OG0065	2630189633	2630190439	641316368	2628583981
OG0066	2630190351	641316897	2628583284	2628584396	2628584629
OG0067	2630189222	2630190283	641316817	2628583200	2628583365
OG0068	2630190119	2630190213	641316342	641316458	2628584427
OG0069	2630190082	2630190083	2628583606	2628583607	2628584170
OG0070	2630189221	2630190066	641316611	2628583599	2628584450
OG0071	2630190061	641316607	641316922	2628582986	2628583613
OG0072	2630189326	2630189994	641316109	2628584223	2628584406
OG0073	2630188757	2630189976	641315649	2628582707	2628583266
OG0074	2630189224	2630189945	641316847	641316849	641316893
OG0075	2630189904	2630189927	2630189928	641316643	2628583529
OG0076	2630189305	2630189925	641316076	2628582973	2628584322
OG0077	2630189798	2630189918	641316735	2628583437	2628583979
OG0078	2630189432	2630189857	641316504	2628582971	2628584088
OG0079	2630189168	2630189466	641316224	2628584080	2628584420
OG0080	2630189465	641316223	641316995	2628583517	2628584081
OG0081	2630189377	641316159	641316993	2628583975	2628584165
OG0082	2630188736	2630189175	641315627	2628582684	2628584536
OG0083	2630188934	2630189118	641315962	641316772	2628583160
OG0084	2630190945	641317313	641317423	2628584823
OG0085	2630190849	641316799	641317016	2628582775
OG0086	2630190848	641316797	641317015	2628582776
OG0087	2630188729	2630190835	641315620	2628582674
OG0088	2630190479	2630190833	641316790	2628582790
OG0089	2630190814	641316771	641317309	2628582813
OG0090	2630190681	641317183	2628584433	2628584602
OG0091	2630190509	641316654	641317003	2628583192
OG0092	2630190500	641316919	2628582988	2628582993
OG0093	2630190431	2630190455	2630190480	2628583124
OG0094	2630190398	2630190454	641317108	2628584290
OG0095	2630190390	641316951	641317319	2628583242
OG0096	2630190067	2630190068	641316612	2628583598
OG0097	2630189033	2630190037	641315878	2628583062
OG0098	2630190007	641316095	2628583368	2628584414
OG0099	2630189992	2628584398	2628584409	2628584410
OG0100	2630189935	2630189936	2628583267	2628584313
OG0101	2630189191	2630189901	641317069	2628583705
OG0102	2630189872	641316517	2628582967	2628583733
OG0103	2630189181	2630189832	641316488	2628583766
OG0104	2630189793	2630189794	641316457	2628583816
OG0105	2630189647	641316375	2628583913	2628584266
OG0106	2630189182	2630189644	641316372	2628583916
OG0107	2630189008	2630189634	641315999	2628584425
OG0108	2630189569	641316425	2628583850	2628583990
OG0109	2630189534	641316280	2628583947	2628584032
OG0110	2630189486	641316238	641316248	2628582910
OG0111	2630189434	641316915	641317129	2628583698
OG0112	2630189331	641316120	2628582770	2628584211
OG0113	2630189145	641315989	641317350	2628583187
OG0114	2630189116	641315960	2628583157	2628583158
OG0115	2630189115	641316773	641317316	2628582811
OG0116	2630188863	2630188899	641315737	641315766
OG0117	2630188884	641315781	2628584620	2628584672
OG0118	2630188790	641315679	2628582738	2628583196
OG0119	2630188778	641315668	641317333	2628582727
OG0120	2630188749	641315639	641316998	2628582698
OG0121	2630188741	641315631	2628582689	2628584276
OG0122	641316863	2628583397	2628583633	2628583634
OG0123	2630190977	641317455	2628584857
OG0124	2630190976	641317454	2628584856
OG0125	2630190975	641317453	2628584855
OG0126	2630190974	641317452	2628584854
OG0127	2630190973	641317451	2628584853
OG0128	2630190972	641317450	2628584852
OG0129	2630190971	641317449	2628584851
OG0130	2630190969	641317447	2628584849
OG0131	2630190967	641317445	2628584847
OG0132	2630190966	641317444	2628584846
OG0133	2630190965	641317443	2628584845
OG0134	2630190964	641317442	2628584844
OG0135	2630190963	641317441	2628584843
OG0136	2630190962	641317440	2628584842
OG0137	2630190960	641317438	2628584840
OG0138	2630190959	641317437	2628584839
OG0139	2630190958	641317436	2628584838
OG0140	2630190957	641317435	2628584837
OG0141	2630190956	641317434	2628584836
OG0142	2630190955	641317433	2628584835
OG0143	2630190954	641317432	2628584834
OG0144	2630190953	641317431	2628584833
OG0145	2630190952	641317430	2628584832
OG0146	2630190951	641317429	2628584831
OG0147	2630190950	641317428	2628584830
OG0148	2630190949	641317427	2628584829
OG0149	2630190948	641317425	2628584827
OG0150	2630190947	641317424	2628584826
OG0151	2630190944	641317422	2628584822
OG0152	2630190943	641317421	2628584821
OG0153	2630190939	641317419	2628584817
OG0154	2630190938	641317418	2628584816
OG0155	2630190937	641317417	2628584815
OG0156	2630190936	641317416	2628584814
OG0157	2630190935	641317415	2628584813
OG0158	2630190932	641317413	2628584810
OG0159	2630190931	641317412	2628584809
OG0160	2630190930	641317411	2628584808
OG0161	2630190929	641317410	2628584807
OG0162	2630190928	641317409	2628584806
OG0163	2630190926	641317407	2628584804
OG0164	2630190925	641317406	2628584803
OG0165	2630190924	641317405	2628584802
OG0166	2630190922	641317404	2628584800
OG0167	2630190921	641317403	2628584799
OG0168	2630190920	641317402	2628584798
OG0169	2630190919	641317401	2628584797
OG0170	2630190918	641317400	2628584796
OG0171	2630190917	641317399	2628584795
OG0172	2630190916	641317398	2628584794
OG0173	2630190914	641317396	2628584793
OG0174	2630190913	641317395	2628584792
OG0175	2630190912	641317394	2628584791
OG0176	2630190911	641317393	2628584790
OG0177	2630190910	641317392	2628584789
OG0178	2630190909	641317391	2628584788
OG0179	2630190907	641317389	2628584786
OG0180	2630190906	641317388	2628584785
OG0181	2630190905	641317387	2628584784
OG0182	2630190904	641317386	2628584783
OG0183	2630190903	641317385	2628584782
OG0184	2630190902	641317384	2628584781
OG0185	2630190901	641317383	2628584780
OG0186	2630190900	641317382	2628584779
OG0187	2630190899	641317381	2628584778
OG0188	2630190898	641317380	2628584777
OG0189	2630190897	641317379	2628584776
OG0190	2630190896	641317378	2628584775
OG0191	2630190895	641317377	2628584774
OG0192	2630190892	641317375	2628584771
OG0193	2630190891	641317374	2628584770
OG0194	2630190890	641317373	2628584769
OG0195	2630190889	641317372	2628584768
OG0196	2630190888	641317371	2628584767
OG0197	2630190887	641317370	2628584766
OG0198	2630190886	641317369	2628584765
OG0199	2630190885	641317368	2628584764
OG0200	2630190884	641317367	2628584763
OG0201	2630190883	641317366	2628584762
OG0202	2630190882	641317365	2628584761
OG0203	2630190880	641317364	2628582740
OG0204	2630190879	641317363	2628582741
OG0205	2630190878	641317362	2628582742
OG0206	2630190874	641317361	2628582744
OG0207	2630190873	641317360	2628582745
OG0208	2630190872	641317359	2628582746
OG0209	2630190871	641317358	2628582747
OG0210	2630190870	641317357	2628582748
OG0211	2630190869	641317356	2628584277
OG0212	2630190868	641317355	2628582750
OG0213	2630190866	641317354	2628582752
OG0214	2630190865	641317353	2628582753
OG0215	2630190864	641317352	2628582754
OG0216	2630190863	641317351	2628582755
OG0217	2630190862	641317348	2628583115
OG0218	2630190861	641317347	2628582757
OG0219	2630190860	641317346	2628582758
OG0220	2630190859	641317345	2628582759
OG0221	2630190858	641317344	2628582760
OG0222	2630190857	641317343	2628582761
OG0223	2630190855	641317342	2628582763
OG0224	2630190854	641317341	2628582764
OG0225	2630190853	641317340	2628582765
OG0226	2630190852	641317339	2628582766
OG0227	2630190851	641317338	2628582767
OG0228	2630190850	641317337	2628582768
OG0229	2630190841	641317329	2628582781
OG0230	2630190830	641316788	2628582792
OG0231	2630190828	641316787	2628582794
OG0232	2630190824	2628582806	2628583797
OG0233	2630190820	641316792	2628582787
OG0234	2630190819	641316784	2628582797
OG0235	2630190818	641316779	2628582803
OG0236	2630190817	641316781	2628582801
OG0237	2630190816	641316778	2628582804
OG0238	2630190815	641317310	2628582812
OG0239	2630190813	641317308	2628582814
OG0240	2630190812	641317307	2628582815
OG0241	2630190811	641317306	2628582816
OG0242	2630190809	641317304	2628582818
OG0243	2630190808	641317303	2628582819
OG0244	2630190807	641317302	2628582820
OG0245	2630190805	641317301	2628582822
OG0246	2630190804	641317300	2628582823
OG0247	2630190802	641317298	2628582825
OG0248	2630190800	641317289	2628582827
OG0249	2630190799	641317288	2628582828
OG0250	2630190798	641317287	2628582830
OG0251	2630190797	641317286	2628582831
OG0252	2630190796	641317285	2628582832
OG0253	2630190795	641317284	2628582833
OG0254	2630190794	641317283	2628582834
OG0255	2630190793	641317282	2628582835
OG0256	2630190792	641317281	2628582836
OG0257	2630190791	641317280	2628582837
OG0258	2630190790	641317279	2628582838
OG0259	2630190785	641317277	2628582842
OG0260	2630190784	641317276	2628582843
OG0261	2630190782	641317274	2628582845
OG0262	2630190777	641317271	2628582847
OG0263	2630190776	641317270	2628582848
OG0264	2630190775	641317269	2628582849
OG0265	2630190774	641317268	2628582850
OG0266	2630190773	641317267	2628582851
OG0267	2630190772	641317266	2628582852
OG0268	2630190771	641317265	2628582853
OG0269	2630190770	641317264	2628582854
OG0270	2630190769	641317263	2628582855
OG0271	2630190768	641317262	2628582856
OG0272	2630190767	641317261	2628582857
OG0273	2630190765	641317260	2628582859
OG0274	2630190764	641317259	2628582860
OG0275	2630190763	641317258	2628582861
OG0276	2630190761	641317256	2628582863
OG0277	2630190760	641317255	2628582864
OG0278	2630190758	641317254	2628582865
OG0279	2630190757	641317253	2628582866
OG0280	2630190756	641317252	2628582867
OG0281	2630190755	641317251	2628582868
OG0282	2630190754	641317250	2628582869
OG0283	2630190753	641317249	2628582870
OG0284	2630190752	641317248	2628582871
OG0285	2630190748	641317246	2628582873
OG0286	2630190747	641317245	2628582874
OG0287	2630190746	641317244	2628582875
OG0288	2630190744	641317243	2628582876
OG0289	2630190742	641317242	2628582877
OG0290	2630190741	641317241	2628582878
OG0291	2630190740	641317240	2628582879
OG0292	2630190739	641317239	2628582881
OG0293	2630190738	641317238	2628582882
OG0294	2630190737	641317237	2628582884
OG0295	2630190736	641317236	2628582885
OG0296	2630190735	641317235	2628582886
OG0297	2630190734	641317234	2628582887
OG0298	2630190733	641317233	2628582888
OG0299	2630190732	641317232	2628582889
OG0300	2630190731	641317231	2628582890
OG0301	2630190728	641317229	2628582892
OG0302	2630190726	641317227	2628582894
OG0303	2630190725	641317226	2628582895
OG0304	2630190724	641317225	2628582896
OG0305	2630190723	641317224	2628582897
OG0306	2630190722	641317223	2628582898
OG0307	2630190721	641317222	2628582899
OG0308	2630190720	641317221	2628582900
OG0309	2630190719	641317220	2628582901
OG0310	2630190718	641317219	2628582902
OG0311	2630190716	641317217	2628582904
OG0312	2630190715	641317216	2628582905
OG0313	2630190713	641317215	2628582906
OG0314	2630190710	641317212	2628584689
OG0315	2630190709	641317211	2628584688
OG0316	2630190708	641317210	2628584687
OG0317	2630190707	641317209	2628584686
OG0318	2630190706	641317208	2628584685
OG0319	2630190705	641317207	2628584684
OG0320	2630190704	641317206	2628584683
OG0321	2630190703	641317205	2628584682
OG0322	2630190702	641317204	2628584681
OG0323	2630190701	641317203	2628584680
OG0324	2630190700	641317202	2628584679
OG0325	2630190699	641317201	2628584678
OG0326	2630190698	641317200	2628584677
OG0327	2630190696	641317198	2628584617
OG0328	2630190695	641317197	2628584616
OG0329	2630190694	641317196	2628584615
OG0330	2630190693	641317195	2628584614
OG0331	2630190691	641317193	2628584612
OG0332	2630190689	641317191	2628584610
OG0333	2630190688	641317190	2628584609
OG0334	2630190687	641317189	2628584608
OG0335	2630190685	641317187	2628584606
OG0336	2630190684	641317186	2628584605
OG0337	2630190683	641317185	2628584604
OG0338	2630190682	641317184	2628584603
OG0339	2630190680	641317182	2628584601
OG0340	2630190679	641317181	2628584600
OG0341	2630190678	641317180	2628584599
OG0342	2630190674	641317176	2628584595
OG0343	2630190672	641317174	2628584593
OG0344	2630190670	641317173	2628584591
OG0345	2630190669	641317172	2628584590
OG0346	2630190668	641317171	2628584589
OG0347	2630190666	641317169	2628584587
OG0348	2630190665	641317168	2628584586
OG0349	2630190664	641317167	2628584585
OG0350	2630190663	641317166	2628584584
OG0351	2630190662	641317165	2628584583
OG0352	2630190661	641317164	2628584582
OG0353	2630190660	641317163	2628584581
OG0354	2630190659	641317162	2628584580
OG0355	2630190658	641317161	2628584579
OG0356	2630190657	641317160	2628584578
OG0357	2630190656	641317159	2628584577
OG0358	2630190654	641317157	2628584575
OG0359	2630190653	641317156	2628584574
OG0360	2630190652	641317155	2628584573
OG0361	2630190651	641317154	2628584572
OG0362	2630190650	641317153	2628584570
OG0363	2630190649	641317152	2628584569
OG0364	2630190648	641317151	2628584568
OG0365	2630190647	641317150	2628584567
OG0366	2630190645	641317148	2628584564
OG0367	2630190643	641317147	2628584561
OG0368	2630190641	641317145	2628584559
OG0369	2630190638	641317143	2628584556
OG0370	2630190636	641317142	2628584555
OG0371	2630190635	641317141	2628584554
OG0372	2630190634	641317140	2628584553
OG0373	2630190633	641317139	2628584552
OG0374	2630190632	641317138	2628584551
OG0375	2630190631	641317137	2628584550
OG0376	2630190630	641317136	2628584549
OG0377	2630190629	641317135	2628584548
OG0378	2630190628	641317134	2628584547
OG0379	2630190626	641317132	2628584545
OG0380	2630190625	641317131	2628584544
OG0381	2630190624	641317130	2628584543
OG0382	2630190622	641317128	2628584541
OG0383	2630190621	641317127	2628584540
OG0384	2630190620	641317126	2628584539
OG0385	2630190617	641317125	2628584533
OG0386	2630190616	641317117	2628584532
OG0387	2630190615	641317116	2628584531
OG0388	2630190614	641317114	2628584530
OG0389	2630190613	641317103	2628584529
OG0390	2630190608	641317102	2628584527
OG0391	2630190607	641317101	2628584526
OG0392	2630190606	641317100	2628584525
OG0393	2630190605	641317099	2628584524
OG0394	2630190604	641317098	2628584523
OG0395	2630190603	641317097	2628584522
OG0396	2630190602	641317096	2628584521
OG0397	2630190601	641317095	2628584520
OG0398	2630190596	641317093	2628584515
OG0399	2630190595	641317092	2628584514
OG0400	2630190593	641317091	2628584512
OG0401	2630190590	641317078	2628584509
OG0402	2630190589	641317077	2628584508
OG0403	2630190588	641317076	2628584507
OG0404	2630190587	641317075	2628584506
OG0405	2630190586	641317074	2628584505
OG0406	2630190585	641317073	2628584504
OG0407	2630190584	641317072	2628584503
OG0408	2630190583	641317071	2628584502
OG0409	2630190582	641317070	2628584501
OG0410	2630190581	641317068	2628584497
OG0411	2630190580	641317067	2628584496
OG0412	2630190579	641317066	2628584495
OG0413	2630190578	641317065	2628584494
OG0414	2630190577	641317064	2628584493
OG0415	2630190576	641317063	2628584492
OG0416	2630190575	641317062	2628584491
OG0417	2630190574	641317061	2628584490
OG0418	2630190573	641317060	2628584489
OG0419	2630190572	641317059	2628584488
OG0420	2630190571	641317058	2628584487
OG0421	2630190570	641317057	2628584486
OG0422	2630190569	641317056	2628584485
OG0423	2630190568	641317055	2628584484
OG0424	2630190567	641317054	2628584483
OG0425	2630190566	641317053	2628584482
OG0426	2630190565	641317052	2628584481
OG0427	2630190564	641317051	2628584480
OG0428	2630190563	641317050	2628584479
OG0429	2630190562	641317049	2628584478
OG0430	2630190561	641317048	2628584477
OG0431	2630190560	641317047	2628584476
OG0432	2630190559	641317046	2628584475
OG0433	2630190558	641317045	2628584474
OG0434	2630190557	641317044	2628584473
OG0435	2630190556	641317043	2628584472
OG0436	2630190555	641317042	2628584471
OG0437	2630190554	641317041	2628584470
OG0438	2630190553	641317040	2628584469
OG0439	2630190552	641317039	2628584468
OG0440	2630190551	641317038	2628584467
OG0441	2630190550	641317037	2628584466
OG0442	2630190549	641317036	2628584465
OG0443	2630190548	641317035	2628584464
OG0444	2630190547	641317034	2628584463
OG0445	2630190546	641317033	2628584462
OG0446	2630190545	641317032	2628584461
OG0447	2630190544	641317031	2628584459
OG0448	2630190543	641317030	2628584458
OG0449	2630190542	641317029	2628584457
OG0450	2630190541	641317028	2628584456
OG0451	2630190540	641317027	2628584455
OG0452	2630190539	641317026	2628584454
OG0453	2630190538	641317025	2628584453
OG0454	2630190537	641317024	2628584452
OG0455	2630190534	641317014	2628584447
OG0456	2630190533	641317013	2628584446
OG0457	2630190532	641317012	2628584445
OG0458	2630190531	641317011	2628584444
OG0459	2630190530	641317010	2628584443
OG0460	2630190527	641316464	2628583792
OG0461	2630190526	641316463	2628583793
OG0462	2630190525	641316462	2628583794
OG0463	2630189701	2630190507	2628584310
OG0464	2630190488	2630190502	2628583298
OG0465	2630190489	641316974	2628582978
OG0466	2630190487	641316973	2628582977
OG0467	2630190486	641316972	2628582979
OG0468	2630190485	641316971	2628582980
OG0469	2630190484	641316970	2628582981
OG0470	2630190457	2630190483	2628582963
OG0471	2630190482	641317336	2628582777
OG0472	2630190481	641317335	2628582778
OG0473	2630190471	641315652	2628582710
OG0474	2630190448	641317079	2628584251
OG0475	2630190434	641317009	2628583204
OG0476	2630190427	641316966	2628583227
OG0477	2630190426	641316965	2628583228
OG0478	2630190425	641316964	2628583229
OG0479	2630190424	641316963	2628583230
OG0480	2630190423	641316962	2628583231
OG0481	2630190422	641316961	2628583232
OG0482	2630190421	641316960	2628583233
OG0483	2630190420	641316959	2628583234
OG0484	2630190418	641316957	2628583236
OG0485	2630190417	641316956	2628583237
OG0486	2630190416	641316955	2628583238
OG0487	2630190415	641316954	2628583239
OG0488	2630190413	641317315	2628584280
OG0489	2630190402	2628582929	2628584298
OG0490	2630190392	641316953	2628583240
OG0491	2630190391	641316952	2628583241
OG0492	2630190389	641316950	2628583243
OG0493	2630190388	641316947	2628583246
OG0494	2630190387	641316946	2628583247
OG0495	2630190386	641316945	2628583248
OG0496	2630190385	641316942	2628583250
OG0497	2630190384	641316941	2628583251
OG0498	2630190383	641316940	2628583252
OG0499	2630190382	641316939	2628583253
OG0500	2630190381	641316938	2628583254
OG0501	2630190380	641316937	2628583255
OG0502	2630190379	641316936	2628583256
OG0503	2630190378	641316935	2628583257
OG0504	2630190377	641316934	2628583258
OG0505	2630190376	641316933	2628583259
OG0506	2630190375	641316932	2628583260
OG0507	2630190374	641316931	2628583261
OG0508	2630190373	641316930	2628583262
OG0509	2630190372	641316929	2628583263
OG0510	2630190371	641316928	2628583264
OG0511	2630190370	641316927	2628583265
OG0512	2630190367	641316913	2628583268
OG0513	2630190366	641316912	2628583269
OG0514	2630190365	641316911	2628583270
OG0515	2630190364	641316910	2628583271
OG0516	2630190363	641316909	2628583272
OG0517	2630190362	641316908	2628583273
OG0518	2630190361	641316907	2628583274
OG0519	2630190360	641316906	2628583275
OG0520	2630190359	641316905	2628583276
OG0521	2630190358	641316904	2628583277
OG0522	2630190356	641316902	2628583279
OG0523	2630190355	641316901	2628583280
OG0524	2630190354	641316900	2628583281
OG0525	2630190353	641316899	2628583282
OG0526	2630190352	641316898	2628583283
OG0527	2630190350	641315816	2628582996
OG0528	2630190349	641316896	2628583286
OG0529	2630190347	641316895	2628583287
OG0530	2630190345	641316889	2628583289
OG0531	2630190344	641316888	2628583290
OG0532	2630190343	641316887	2628583291
OG0533	2630190342	641316886	2628583292
OG0534	2630190341	641316885	2628583293
OG0535	2630190339	641316884	2628583295
OG0536	2630190338	641316883	2628583296
OG0537	2630190337	641316882	2628583297
OG0538	2630190336	641316881	2628583299
OG0539	2630190335	641316880	2628583300
OG0540	2630190334	641316879	2628583301
OG0541	2630190333	641316878	2628583302
OG0542	2630190332	641316877	2628583303
OG0543	2630190331	641316876	2628583304
OG0544	2630190330	641316875	2628583305
OG0545	2630190329	641316874	2628583306
OG0546	2630190327	641316872	2628583313
OG0547	2630190326	641316871	2628583314
OG0548	2630190325	641316870	2628583315
OG0549	2630190324	641316869	2628583316
OG0550	2630190323	641316868	2628583317
OG0551	2630190321	641316866	2628583319
OG0552	2630190320	641316864	2628583320
OG0553	2630190319	641316844	2628583328
OG0554	2630190316	641316842	2628583330
OG0555	2630190315	641316841	2628583331
OG0556	2630190313	641316840	2628583333
OG0557	2630190312	641316839	2628583334
OG0558	2630190311	641316838	2628583335
OG0559	2630190309	641316837	2628583338
OG0560	2630190308	641316836	2628583339
OG0561	2630190307	641316835	2628583340
OG0562	2630190306	641316834	2628583341
OG0563	2630190304	641316833	2628583343
OG0564	2630190302	641316831	2628583344
OG0565	2630190301	641316830	2628583345
OG0566	2630190299	641315815	2628582995
OG0567	2630190298	641316829	2628583346
OG0568	2630190297	641316828	2628583347
OG0569	2630190296	641316827	2628583353
OG0570	2630190295	641316826	2628583354
OG0571	2630190291	641316823	2628583358
OG0572	2630190290	641316822	2628583359
OG0573	2630190289	641316821	2628583360
OG0574	2630190288	641316820	2628583361
OG0575	2630190286	641316819	2628583363
OG0576	2630190285	641316818	2628583364
OG0577	2630190284	641316290	2628583492
OG0578	2630190282	641316816	2628583366
OG0579	2630190277	641316768	2628583384
OG0580	2630190276	641316767	2628583385
OG0581	2630190275	641316766	2628583386
OG0582	2630190274	641316765	2628583387
OG0583	2630190273	641316764	2628583388
OG0584	2630190272	641316763	2628583389
OG0585	2630190271	641316762	2628583390
OG0586	2630190270	641316761	2628583391
OG0587	2630190269	641316760	2628583392
OG0588	2630190268	641316759	2628583393
OG0589	2630190267	641316758	2628583394
OG0590	2630190266	641316757	2628583395
OG0591	2630190265	641316756	2628583396
OG0592	2630190264	641316755	2628583414
OG0593	2630190263	641316754	2628583415
OG0594	2630190261	641316263	2628584050
OG0595	2630190260	641316753	2628583416
OG0596	2630190259	641316752	2628583417
OG0597	2630190258	641316751	2628583418
OG0598	2630190257	641316750	2628583419
OG0599	2630190256	641316749	2628583420
OG0600	2630190254	641316748	2628583423
OG0601	2630190253	641316747	2628583424
OG0602	2630190252	641316746	2628583425
OG0603	2630190251	641316745	2628583426
OG0604	2630190199	641316742	2628583429
OG0605	2630190198	641316741	2628583430
OG0606	2630190196	641316740	2628583432
OG0607	2630190195	641316734	2628583438
OG0608	2630190193	641316733	2628583449
OG0609	2630190192	641316732	2628583450
OG0610	2630190191	641316731	2628583451
OG0611	2630190190	641316730	2628583452
OG0612	2630190189	641316728	2628583453
OG0613	2630190188	641316727	2628583454
OG0614	2630190187	641316726	2628583455
OG0615	2630190186	641316725	2628583456
OG0616	2630190185	641316724	2628583457
OG0617	2630190184	641316723	2628583458
OG0618	2630190183	641316722	2628583459
OG0619	2630190182	641316721	2628583460
OG0620	2630190181	641316720	2628583461
OG0621	2630190180	641316719	2628583462
OG0622	2630190179	641316714	2628583463
OG0623	2630190178	641316713	2628583464
OG0624	2630190177	641316712	2628583465
OG0625	2630190176	641316711	2628583466
OG0626	2630190174	641316710	2628583468
OG0627	2630190172	641316709	2628583469
OG0628	2630190171	641316708	2628583471
OG0629	2630190170	641316707	2628583472
OG0630	2630190169	641316706	2628583473
OG0631	2630190168	641316702	2628583474
OG0632	2630190167	641316701	2628583475
OG0633	2630190166	641316700	2628583476
OG0634	2630190165	641316699	2628583477
OG0635	2630190164	641316698	2628583478
OG0636	2630190163	641316697	2628583479
OG0637	2630190158	641316696	2628583482
OG0638	2630190156	641316694	2628583484
OG0639	2630190155	641316692	2628583486
OG0640	2630190154	641316691	2628583487
OG0641	2630190153	641316690	2628583488
OG0642	2630190152	641316686	2628583534
OG0643	2630190151	641316685	2628583535
OG0644	2630190150	641316684	2628583536
OG0645	2630190149	641316683	2628583537
OG0646	2630190148	641316681	2628583538
OG0647	2630190147	641316680	2628583539
OG0648	2630190146	641316679	2628583540
OG0649	2630190144	641316678	2628583541
OG0650	2630190143	641316677	2628583542
OG0651	2630190142	641316676	2628583543
OG0652	2630190141	641316675	2628583544
OG0653	2630190140	641316674	2628583545
OG0654	2630190139	641316673	2628583546
OG0655	2630190137	641316672	2628583549
OG0656	2630190136	641316670	2628583551
OG0657	2630190135	641316669	2628583552
OG0658	2630190134	641316668	2628583553
OG0659	2630190133	641316667	2628583554
OG0660	2630190132	641316666	2628583555
OG0661	2630190131	641316665	2628583556
OG0662	2630190130	641316664	2628583557
OG0663	2630190129	641316663	2628583558
OG0664	2630190128	641316662	2628583559
OG0665	2630190127	641316661	2628583560
OG0666	2630190116	641316660	2628583561
OG0667	2630190115	641316659	2628583562
OG0668	2630190109	641316636	2628583567
OG0669	2630190107	641316635	2628583568
OG0670	2630190105	641316634	2628583570
OG0671	2630190104	641316633	2628583571
OG0672	2630190103	641316632	2628583572
OG0673	2630190102	641316631	2628583573
OG0674	2630190101	641316630	2628583574
OG0675	2630190100	641316629	2628583575
OG0676	2630190099	641316628	2628583576
OG0677	2630190098	641316627	2628583577
OG0678	2630190095	641316625	2628583579
OG0679	2630190094	641316624	2628583580
OG0680	2630190093	641316623	2628583581
OG0681	2630190092	641316622	2628583582
OG0682	2630190091	641316621	2628583583
OG0683	2630190090	641316620	2628583584
OG0684	2630190089	641316619	2628583585
OG0685	2630190084	641316617	2628583593
OG0686	2630190075	641316616	2628583594
OG0687	2630190071	641316615	2628583595
OG0688	2630190070	641316614	2628583596
OG0689	2630190069	641316613	2628583597
OG0690	2630190064	641316609	2628583601
OG0691	2630190060	641316606	2628583614
OG0692	2630190059	641316605	2628583615
OG0693	2630190057	641316604	2628583616
OG0694	2630190056	641316603	2628583617
OG0695	2630190055	641316602	2628583618
OG0696	2630190054	641316601	2628583619
OG0697	2630190045	2628583996	2628584284
OG0698	2630190042	641316600	2628583620
OG0699	2630190041	641316599	2628583621
OG0700	2630190040	641316598	2628583623
OG0701	2630190039	641316597	2628583624
OG0702	2630190038	641315833	2628583016
OG0703	2630190034	641316949	2628583244
OG0704	2630190032	641316596	2628583625
OG0705	2630190031	641316595	2628583626
OG0706	2630190030	641316594	2628583627
OG0707	2630190029	641316593	2628583628
OG0708	2630190026	641316592	2628583629
OG0709	2630190024	641316591	2628583630
OG0710	2630190023	641315856	2628583042
OG0711	2630190022	641316590	2628583631
OG0712	2630190021	641316589	2628583632
OG0713	2630190020	641316588	2628583641
OG0714	2630190019	641316587	2628583642
OG0715	2630190018	641316586	2628583643
OG0716	2630190017	641316585	2628583644
OG0717	2630190016	641316583	2628583646
OG0718	2630190014	641316582	2628583647
OG0719	2630190012	641316581	2628583648
OG0720	2630190010	641316094	2628583367
OG0721	2630190009	641316093	2628583369
OG0722	2630190008	641316092	2628583371
OG0723	2630190005	641316580	2628583652
OG0724	2630190004	641316579	2628583653
OG0725	2630190003	641316578	2628583654
OG0726	2630189989	641316577	2628583657
OG0727	2630189988	641316576	2628583658
OG0728	2630189987	641316575	2628583659
OG0729	2630189985	641316574	2628583660
OG0730	2630189984	641316573	2628583661
OG0731	2630189983	641316572	2628583662
OG0732	2630189982	641316571	2628583663
OG0733	2630189981	641316570	2628583664
OG0734	2630189980	641316569	2628583665
OG0735	2630189979	641316568	2628583666
OG0736	2630189978	641316567	2628583667
OG0737	2630189977	641316566	2628583668
OG0738	2630189973	2628583997	2628584283
OG0739	2630189971	641316565	2628583669
OG0740	2630189970	641316564	2628583670
OG0741	2630189967	641316563	2628583671
OG0742	2630189966	641316562	2628583672
OG0743	2630189963	641316561	2628583673
OG0744	2630189960	641315990	2628583189
OG0745	2630189959	641316560	2628583674
OG0746	2630189958	641316558	2628583675
OG0747	2630189957	641316557	2628583676
OG0748	2630189956	641316555	2628583680
OG0749	2630189955	641316554	2628583681
OG0750	2630189954	641316553	2628583682
OG0751	2630189953	641316552	2628583683
OG0752	2630189951	641316551	2628583684
OG0753	2630189950	641316550	2628583685
OG0754	2630189942	641316641	2628583524
OG0755	2630189941	641316639	2628583531
OG0756	2630189940	641316638	2628583649
OG0757	2630189939	641316645	2628583527
OG0758	2630189938	641316644	2628583528
OG0759	2630189937	641316648	2628583525
OG0760	2630189926	641316642	2628583530
OG0761	2630189920	641316007	2628583522
OG0762	2630189914	641316542	2628583699
OG0763	2630189913	641316547	2628583692
OG0764	2630189911	641316546	2628583693
OG0765	2630189910	641316545	2628583694
OG0766	2630189909	641316647	2628583526
OG0767	2630189903	641316539	2628583703
OG0768	2630189902	641316538	2628583704
OG0769	2630189899	641316009	2628584417
OG0770	2630189898	641316537	2628583707
OG0771	2630189897	641316536	2628583708
OG0772	2630189894	641316535	2628583711
OG0773	2630189893	641316534	2628583712
OG0774	2630189891	641316533	2628583714
OG0775	2630189887	641316532	2628583715
OG0776	2630189886	641316531	2628583716
OG0777	2630189885	641316530	2628583717
OG0778	2630189883	641316528	2628583719
OG0779	2630189882	641316527	2628583720
OG0780	2630189880	641316525	2628583725
OG0781	2630189879	641316524	2628583726
OG0782	2630189878	641316523	2628583727
OG0783	2630189877	641316522	2628583728
OG0784	2630189876	641316521	2628583729
OG0785	2630189875	641316520	2628583730
OG0786	2630189874	641316519	2628583731
OG0787	2630189873	641316518	2628583732
OG0788	2630189871	641316516	2628583734
OG0789	2630189870	641316515	2628583735
OG0790	2630189869	641316514	2628583736
OG0791	2630189868	641316513	2628583737
OG0792	2630189867	641316512	2628583738
OG0793	2630189866	641316511	2628583739
OG0794	2630189863	641316510	2628583742
OG0795	2630189862	641316509	2628583743
OG0796	2630189861	641316508	2628583744
OG0797	2630189860	641316507	2628583745
OG0798	2630189859	641316506	2628583746
OG0799	2630189858	641316505	2628583747
OG0800	2630189852	2628584407	2628584412
OG0801	2630189851	641316502	2628583748
OG0802	2630189850	641316501	2628583749
OG0803	2630189849	641316500	2628583750
OG0804	2630189848	641316499	2628583751
OG0805	2630189847	641316498	2628583752
OG0806	2630189846	641316497	2628583753
OG0807	2630189839	641316493	2628583760
OG0808	2630189838	641316492	2628583761
OG0809	2630189837	641316491	2628583762
OG0810	2630189835	641316490	2628583763
OG0811	2630189834	641316489	2628583764
OG0812	2630189831	641316487	2628583767
OG0813	2630189830	641316486	2628583768
OG0814	2630189829	641316485	2628583769
OG0815	2630189828	641316484	2628583770
OG0816	2630189827	641316483	2628583771
OG0817	2630189825	641316482	2628583773
OG0818	2630189824	641316481	2628583774
OG0819	2630189822	641316480	2628583776
OG0820	2630189821	641316479	2628583777
OG0821	2630189820	641316478	2628583778
OG0822	2630189818	641316476	2628583780
OG0823	2630189817	641316475	2628583781
OG0824	2630189816	641316474	2628583782
OG0825	2630189814	641316693	2628583485
OG0826	2630189813	641316473	2628583783
OG0827	2630189812	641316472	2628583784
OG0828	2630189811	641316471	2628583785
OG0829	2630189809	641316469	2628583787
OG0830	2630189808	641316543	2628583697
OG0831	2630189803	641316468	2628583788
OG0832	2630189802	641316467	2628583789
OG0833	2630189801	641316466	2628583790
OG0834	2630189799	641316465	2628583791
OG0835	2630189797	641316461	2628583795
OG0836	2630189796	641316460	2628583796
OG0837	2630189795	641316459	2628583815
OG0838	2630189790	641316456	2628583818
OG0839	2630189789	641316455	2628583819
OG0840	2630189788	641316454	2628583820
OG0841	2630189786	641316451	2628583821
OG0842	2630189785	641316450	2628583822
OG0843	2630189782	641316448	2628583824
OG0844	2630189780	641316447	2628583826
OG0845	2630189779	641316446	2628583827
OG0846	2630189778	641316445	2628583828
OG0847	2630189777	641316444	2628583829
OG0848	2630189776	641316443	2628583830
OG0849	2630189775	641316442	2628583831
OG0850	2630189774	641316441	2628583832
OG0851	2630189773	641316440	2628583833
OG0852	2630189772	641316439	2628583834
OG0853	2630189771	641316438	2628583835
OG0854	2630189770	641316437	2628583836
OG0855	2630189769	641316436	2628583837
OG0856	2630189768	641316435	2628583838
OG0857	2630189767	641316434	2628583839
OG0858	2630189766	641316433	2628583840
OG0859	2630189765	641316432	2628583841
OG0860	2630189764	641316431	2628583842
OG0861	2630189762	641316429	2628583844
OG0862	2630189760	641316428	2628583846
OG0863	2630189757	641316426	2628583849
OG0864	2630189755	641316424	2628583851
OG0865	2630189754	641316422	2628583853
OG0866	2630189752	641316421	2628583854
OG0867	2630189429	2630189749	641316687
OG0868	2630189747	641316419	2628583856
OG0869	2630189746	641316418	2628583857
OG0870	2630189745	641316417	2628583858
OG0871	2630189744	641316416	2628583859
OG0872	2630189743	641316414	2628583861
OG0873	2630189741	641316412	2628583863
OG0874	2630189740	641316411	2628583864
OG0875	2630189739	641316410	2628583865
OG0876	2630189738	641316409	2628583866
OG0877	2630189737	641316408	2628583867
OG0878	2630189735	641316407	2628583869
OG0879	2630189733	641316406	2628583870
OG0880	2630189732	641316405	2628583871
OG0881	2630189731	641316404	2628583872
OG0882	2630189729	641316403	2628583874
OG0883	2630189728	641316402	2628583875
OG0884	2630189727	641316401	2628583876
OG0885	2630189726	641316400	2628583877
OG0886	2630189725	641316399	2628583878
OG0887	2630189724	641316398	2628583879
OG0888	2630189723	641316397	2628583880
OG0889	2630189722	641316396	2628583881
OG0890	2630189721	641316395	2628583883
OG0891	2630189719	641316394	2628583885
OG0892	2630189718	641316393	2628583886
OG0893	2630189717	641316392	2628583887
OG0894	2630189716	641316391	2628583888
OG0895	2630189715	641316390	2628583889
OG0896	2630189714	641316389	2628583890
OG0897	2630189713	641316388	2628583891
OG0898	2630189712	641316387	2628583892
OG0899	2630189711	641316386	2628583893
OG0900	2630189672	2630189689	2628583894
OG0901	2630189679	641316969	2628584238
OG0902	2630189659	641316385	2628583902
OG0903	2630189658	641316384	2628583903
OG0904	2630189656	641316383	2628583904
OG0905	2630189655	641316382	2628583905
OG0906	2630189654	641316381	2628583906
OG0907	2630189652	641316380	2628583907
OG0908	2630189651	641316379	2628583908
OG0909	2630189650	641316378	2628583909
OG0910	2630189649	641316377	2628583910
OG0911	2630189648	641316376	2628583912
OG0912	2630189646	641316374	2628583914
OG0913	2630189645	641316373	2628583915
OG0914	2630189643	641316371	2628583917
OG0915	2630189641	641316369	2628583919
OG0916	2630189630	641316364	2628583924
OG0917	2630189629	641316363	2628583925
OG0918	2630189628	641316362	2628583926
OG0919	2630189626	641316361	2628583927
OG0920	2630189625	641316360	2628583928
OG0921	2630189624	641316359	2628583930
OG0922	2630189623	641316358	2628583931
OG0923	2630189622	641316357	2628583932
OG0924	2630189620	641315924	2628583110
OG0925	2630189619	641316356	2628583933
OG0926	2630189618	641316355	2628583934
OG0927	2630189617	641316354	2628583935
OG0928	2630189616	641316353	2628583936
OG0929	2630189615	641316352	2628583937
OG0930	2630189614	641316351	2628583938
OG0931	2630189613	641316350	2628583939
OG0932	2630189612	641316349	2628583940
OG0933	2630189610	641316348	2628583941
OG0934	2630189608	641316347	2628583943
OG0935	2630189601	641316344	2628583951
OG0936	2630189600	641316339	2628583952
OG0937	2630189597	641316338	2628583953
OG0938	2630189596	641316337	2628583954
OG0939	2630189595	641316336	2628583955
OG0940	2630189594	641316335	2628583956
OG0941	2630189593	641316334	2628583957
OG0942	2630189592	641316333	2628583958
OG0943	2630189591	641316332	2628583959
OG0944	2630189590	641316331	2628583960
OG0945	2630189588	641316330	2628583961
OG0946	2630189586	641316328	2628583963
OG0947	2630189585	641316327	2628583964
OG0948	2630189584	641316326	2628583965
OG0949	2630189583	641316325	2628583968
OG0950	2630189582	641316324	2628583970
OG0951	2630189574	641316322	2628583985
OG0952	2630189573	641316321	2628583986
OG0953	2630189570	641316320	2628583988
OG0954	2630189568	641316318	2628583991
OG0955	2630189567	641316317	2628583992
OG0956	2630189566	641316316	2628583993
OG0957	2630189565	641316315	2628583994
OG0958	2630189564	641316314	2628583995
OG0959	2630189563	641316313	2628584003
OG0960	2630189562	641316312	2628584004
OG0961	2630189560	641316311	2628584006
OG0962	2630189557	641316310	2628584009
OG0963	2630189555	641316308	2628584011
OG0964	2630189554	641316307	2628584013
OG0965	2630189553	641316306	2628584014
OG0966	2630189552	641316305	2628584015
OG0967	2630189551	641316304	2628584016
OG0968	2630189550	641316303	2628584017
OG0969	2630189549	641316302	2628584018
OG0970	2630189548	641316295	2628584019
OG0971	2630189547	641316294	2628584020
OG0972	2630189546	641316293	2628584022
OG0973	2630189545	641316289	2628584023
OG0974	2630189543	641316288	2628584024
OG0975	2630189541	641316287	2628584025
OG0976	2630189540	641316286	2628584026
OG0977	2630189539	641316285	2628584027
OG0978	2630189538	641316284	2628584028
OG0979	2630189537	641316283	2628584029
OG0980	2630189536	641316282	2628584030
OG0981	2630189535	641316281	2628584031
OG0982	2630189533	641316279	2628584033
OG0983	2630189532	641316278	2628584034
OG0984	2630189531	641316277	2628584035
OG0985	2630189529	641316276	2628584036
OG0986	2630189527	641316274	2628584039
OG0987	2630189526	641316273	2628584040
OG0988	2630189525	641316272	2628584041
OG0989	2630189524	641316271	2628584042
OG0990	2630189523	641316270	2628584043
OG0991	2630189522	641316269	2628584044
OG0992	2630189521	641316268	2628584046
OG0993	2630189520	641316267	2628584047
OG0994	2630189518	641316265	2628584048
OG0995	2630189515	641316261	2628584052
OG0996	2630189514	641316260	2628584053
OG0997	2630189512	641316258	2628584055
OG0998	2630189511	641316257	2628584056
OG0999	2630189510	641316256	2628584057
OG1000	2630189508	641316255	2628584059
OG1001	2630189507	641316254	2628584060
OG1002	2630189506	641316253	2628584061
OG1003	2630189505	641316252	2628584062
OG1004	2630189504	641316251	2628584063
OG1005	2630188950	2630189488	2628582912
OG1006	2630189485	641316237	2628584064
OG1007	2630189478	641316235	2628584066
OG1008	2630189477	641316234	2628584067
OG1009	2630189476	641316233	2628584068
OG1010	2630189474	641316231	2628584070
OG1011	2630189472	641316230	2628584072
OG1012	2630189471	641316229	2628584073
OG1013	2630189469	641316227	2628584077
OG1014	2630189468	641316226	2628584078
OG1015	2630189467	641316225	2628584079
OG1016	2630189464	641316222	2628584082
OG1017	2630189463	641316221	2628584083
OG1018	2630189460	641316220	2628584086
OG1019	2630189459	641316219	2628584087
OG1020	2630189458	641316217	2628584091
OG1021	2630189457	641316216	2628584092
OG1022	2630189455	641316215	2628584093
OG1023	2630189453	641316213	2628584095
OG1024	2630189452	641316212	2628584096
OG1025	2630189450	641316211	2628584098
OG1026	2630189449	641316210	2628584099
OG1027	2630189447	641316209	2628584101
OG1028	2630189446	641316208	2628584102
OG1029	2630189444	641316207	2628584104
OG1030	2630189443	641316206	2628584105
OG1031	2630189442	641316205	2628584106
OG1032	2630189441	641316204	2628584107
OG1033	2630189440	641316203	2628584108
OG1034	2630189439	641316202	2628584109
OG1035	2630189436	641316541	2628583700
OG1036	2630189420	641316195	2628584124
OG1037	2630189419	641316194	2628584125
OG1038	2630189418	641316193	2628584126
OG1039	2630189415	641316190	2628584130
OG1040	2630189414	641316188	2628584131
OG1041	2630189413	641316187	2628584132
OG1042	2630189412	641316186	2628584133
OG1043	2630189411	641316185	2628584134
OG1044	2630189410	641316184	2628584135
OG1045	2630189409	641316183	2628584136
OG1046	2630189408	641316182	2628584137
OG1047	2630189407	641316181	2628584138
OG1048	2630189404	641316180	2628584139
OG1049	2630189403	641316179	2628584140
OG1050	2630189402	641316178	2628584141
OG1051	2630189401	641316177	2628584142
OG1052	2630189400	641316176	2628584143
OG1053	2630189398	641316175	2628584146
OG1054	2630189397	641316174	2628584147
OG1055	2630189396	641316173	2628584148
OG1056	2630189395	641316172	2628584149
OG1057	2630189394	641316171	2628584150
OG1058	2630189393	641316170	2628584151
OG1059	2630189392	641316169	2628584152
OG1060	2630189391	641316168	2628584153
OG1061	2630189390	641316167	2628584154
OG1062	2630189389	641316166	2628584155
OG1063	2630189384	641316165	2628584157
OG1064	2630189383	641316164	2628584158
OG1065	2630189382	641316163	2628584159
OG1066	2630189381	641316162	2628584160
OG1067	2630189380	641316161	2628584162
OG1068	2630189378	641316160	2628584164
OG1069	2630189376	641316158	2628584166
OG1070	2630189373	641316156	2628584168
OG1071	2630189372	641316155	2628584169
OG1072	2630189371	641316154	2628584172
OG1073	2630189370	641316153	2628584173
OG1074	2630189369	641316152	2628584174
OG1075	2630189368	641316151	2628584175
OG1076	2630189367	641316150	2628584176
OG1077	2630189366	641316149	2628584177
OG1078	2630189364	641316148	2628584178
OG1079	2630189363	641316147	2628584179
OG1080	2630189362	641316146	2628584180
OG1081	2630189361	641316145	2628584181
OG1082	2630189360	641316144	2628584183
OG1083	2630189359	641316143	2628584184
OG1084	2630189358	641316142	2628584185
OG1085	2630189357	641316141	2628584186
OG1086	2630189356	641316140	2628584188
OG1087	2630189354	641316139	2628584189
OG1088	2630189352	641316137	2628584191
OG1089	2630189351	641316136	2628584192
OG1090	2630189349	641316135	2628584193
OG1091	2630189348	641316134	2628584194
OG1092	2630189347	641316133	2628584195
OG1093	2630189346	641316132	2628584196
OG1094	2630189345	641316131	2628584197
OG1095	2630189344	641316130	2628584198
OG1096	2630189343	641316129	2628584199
OG1097	2630189341	641316128	2628584201
OG1098	2630189340	641316127	2628584202
OG1099	2630189339	641316125	2628584204
OG1100	2630189338	641316124	2628584205
OG1101	2630189336	641316123	2628584206
OG1102	2630189335	641316122	2628584207
OG1103	2630189332	641316121	2628584210
OG1104	2630189330	641316119	2628584212
OG1105	2630189329	641316118	2628584213
OG1106	2630189328	641316117	2628584214
OG1107	2630189327	641316110	2628584221
OG1108	2630189325	641316108	2628584224
OG1109	2630189324	641316107	2628584225
OG1110	2630189323	641316106	2628584226
OG1111	2630189322	641316105	2628584227
OG1112	2630189321	641316104	2628584228
OG1113	2630189320	641316103	2628584229
OG1114	2630189319	641316102	2628584230
OG1115	2630189318	641316101	2628584231
OG1116	2630189317	641316100	2628584232
OG1117	2630189316	641316099	2628584233
OG1118	2630189313	641316098	2628584236
OG1119	2630189311	641316082	2628584316
OG1120	2630189310	641316081	2628584317
OG1121	2630189309	641316080	2628584318
OG1122	2630189308	641316079	2628584319
OG1123	2630189306	641316077	2628584321
OG1124	2630189304	641316075	2628584324
OG1125	2630189303	641316074	2628584325
OG1126	2630189302	641316073	2628584326
OG1127	2630189301	641316072	2628584327
OG1128	2630189300	641316071	2628584328
OG1129	2630189299	641316070	2628584329
OG1130	2630189298	641316069	2628584330
OG1131	2630189296	641316067	2628584334
OG1132	2630189295	641316066	2628584335
OG1133	2630189294	641316065	2628584336
OG1134	2630189293	641316064	2628584337
OG1135	2630189292	641316063	2628584338
OG1136	2630189291	641316062	2628584339
OG1137	2630189290	641316061	2628584340
OG1138	2630189289	641316060	2628584341
OG1139	2630189288	641316058	2628584343
OG1140	2630189287	641316057	2628584344
OG1141	2630189286	641316056	2628584345
OG1142	2630189285	641316055	2628584346
OG1143	2630189284	641316054	2628584347
OG1144	2630189283	641316053	2628584348
OG1145	2630189282	641316052	2628584349
OG1146	2630189281	641316051	2628584350
OG1147	2630189280	641316050	2628584351
OG1148	2630189277	641316049	2628584352
OG1149	2630189276	641316048	2628584353
OG1150	2630189275	641316047	2628584354
OG1151	2630189274	641316046	2628584355
OG1152	2630189273	641316045	2628584356
OG1153	2630189272	641316044	2628584357
OG1154	2630189271	641316043	2628584358
OG1155	2630189269	641316042	2628584360
OG1156	2630189268	641316041	2628584361
OG1157	2630189267	641316040	2628584362
OG1158	2630189266	641316039	2628584363
OG1159	2630189265	641316944	2628583249
OG1160	2630189263	641316975	2628583511
OG1161	2630189260	641316036	2628584368
OG1162	2630189259	641316035	2628584369
OG1163	2630189258	641316034	2628584370
OG1164	2630189257	641316033	2628584371
OG1165	2630189256	641316032	2628584372
OG1166	2630189255	641316031	2628584373
OG1167	2630189254	641316030	2628584374
OG1168	2630189253	641316029	2628584375
OG1169	2630189252	641316028	2628584376
OG1170	2630189251	641316027	2628584377
OG1171	2630189250	641316026	2628584378
OG1172	2630189249	641316025	2628584379
OG1173	2630189248	641316024	2628584380
OG1174	2630189246	641316022	2628584382
OG1175	2630189245	641316021	2628584383
OG1176	2630189244	641316020	2628584384
OG1177	2630189243	641316019	2628584385
OG1178	2630189242	641316017	2628584387
OG1179	2630189241	641316016	2628584388
OG1180	2630189239	641316015	2628584390
OG1181	2630189238	641316014	2628584391
OG1182	2630189230	641316012	2628584395
OG1183	2630189229	641316011	2628584415
OG1184	2630189228	641316010	2628584416
OG1185	2630189218	641316038	2628584364
OG1186	2630189216	641316018	2628584386
OG1187	2630189205	641316200	2628584076
OG1188	2630189201	641316737	2628583435
OG1189	2630189200	641316738	2628583434
OG1190	2630189199	641316111	2628584222
OG1191	2630189197	641316113	2628584218
OG1192	2630189196	641316114	2628584217
OG1193	2630189195	641316115	2628584216
OG1194	2630189194	641316116	2628584215
OG1195	2630189171	641316651	2628584000
OG1196	2630189169	641316996	2628583491
OG1197	2630189161	641316004	2628584421
OG1198	2630189160	641316003	2628584422
OG1199	2630189159	641316002	2628584423
OG1200	2630189157	641315997	2628584429
OG1201	2630189156	641315996	2628584430
OG1202	2630189144	641315988	2628583186
OG1203	2630189143	641315986	2628583184
OG1204	2630189142	641315985	2628583183
OG1205	2630189140	641315983	2628583181
OG1206	2630189139	641315982	2628583180
OG1207	2630189138	641315981	2628583179
OG1208	2630189137	641315980	2628583178
OG1209	2630189135	641315979	2628583177
OG1210	2630189134	641315978	2628583176
OG1211	2630189133	641315977	2628583175
OG1212	2630189132	641315976	2628583174
OG1213	2630189131	641315975	2628583173
OG1214	2630189130	641315974	2628583172
OG1215	2630189129	641315973	2628583171
OG1216	2630189128	641315972	2628583170
OG1217	2630189127	641315971	2628583169
OG1218	2630189126	641315970	2628583168
OG1219	2630189125	641315969	2628583167
OG1220	2630189124	641315968	2628583166
OG1221	2630189123	641315967	2628583165
OG1222	2630189122	641315966	2628583164
OG1223	2630189121	641315965	2628583163
OG1224	2630189120	641315964	2628583162
OG1225	2630189119	641315963	2628583161
OG1226	2630189117	641315961	2628583159
OG1227	2630189113	641315955	2628583152
OG1228	2630189112	641315954	2628583151
OG1229	2630189111	641315953	2628583150
OG1230	2630189110	641315952	2628583149
OG1231	2630189109	641315951	2628583148
OG1232	2630189108	641315950	2628583147
OG1233	2630189107	641315949	2628583146
OG1234	2630189106	641315948	2628583145
OG1235	2630189103	641315947	2628583143
OG1236	2630189101	641315945	2628583141
OG1237	2630189100	641315944	2628583140
OG1238	2630189099	641315943	2628583139
OG1239	2630189098	641315942	2628583138
OG1240	2630189097	641315941	2628583137
OG1241	2630189096	641315940	2628583136
OG1242	2630189095	641315939	2628583135
OG1243	2630189094	641315938	2628583134
OG1244	2630189093	641315937	2628583133
OG1245	2630189092	641315936	2628583132
OG1246	2630189091	641315935	2628583131
OG1247	2630189090	641315934	2628583130
OG1248	2630189089	641315933	2628583129
OG1249	2630189088	641315932	2628583128
OG1250	2630189086	641315929	2628583116
OG1251	2630189084	641315927	2628583113
OG1252	2630189083	641315926	2628583112
OG1253	2630189082	641315925	2628583111
OG1254	2630189081	641316814	2628583109
OG1255	2630189080	641315922	2628583107
OG1256	2630189077	641315920	2628583104
OG1257	2630189075	641315919	2628583103
OG1258	2630189074	641315918	2628583102
OG1259	2630189073	641315917	2628583101
OG1260	2630189072	641315916	2628583100
OG1261	2630189071	641315915	2628583099
OG1262	2630189070	641315914	2628583098
OG1263	2630189068	641315912	2628583096
OG1264	2630189067	641315911	2628583095
OG1265	2630189066	641315910	2628583094
OG1266	2630189065	641315909	2628583093
OG1267	2630189064	641315908	2628583092
OG1268	2630189063	641315907	2628583091
OG1269	2630189062	641315906	2628583090
OG1270	2630189061	641315905	2628583089
OG1271	2630189060	641315904	2628583088
OG1272	2630189059	641315903	2628583087
OG1273	2630189058	641315902	2628583086
OG1274	2630189057	641315901	2628583085
OG1275	2630189056	641315900	2628583084
OG1276	2630189055	641315899	2628583083
OG1277	2630189054	641315898	2628583082
OG1278	2630189053	641315897	2628583081
OG1279	2630189052	641315896	2628583080
OG1280	2630189051	641315895	2628583079
OG1281	2630189050	641315894	2628583078
OG1282	2630189049	641315893	2628583077
OG1283	2630189048	641315892	2628583076
OG1284	2630189046	641315890	2628583074
OG1285	2630189045	641315889	2628583073
OG1286	2630189044	641315888	2628583072
OG1287	2630189042	641315886	2628583070
OG1288	2630189041	641315885	2628583069
OG1289	2630189040	641315884	2628583068
OG1290	2630189039	641315883	2628583067
OG1291	2630189038	641315882	2628583066
OG1292	2630189037	641315881	2628583065
OG1293	2630189036	641315880	2628583064
OG1294	2630189034	641315879	2628583063
OG1295	2630189032	641315877	2628583061
OG1296	2630189029	641315874	2628583058
OG1297	2630189028	641315870	2628583057
OG1298	2630189027	641315869	2628583056
OG1299	2630189026	641315868	2628583055
OG1300	2630189025	641315867	2628583054
OG1301	2630189023	641315866	2628583052
OG1302	2630189022	641315865	2628583051
OG1303	2630189021	641315864	2628583050
OG1304	2630189020	641315863	2628583049
OG1305	2630189019	641315862	2628583048
OG1306	2630189015	641315858	2628583044
OG1307	2630189014	641315857	2628583043
OG1308	2630189010	641315995	2628584431
OG1309	2630189004	641315855	2628583040
OG1310	2630189001	641315998	2628584426
OG1311	2630189000	641315854	2628583039
OG1312	2630188998	641315853	2628583038
OG1313	2630188997	641315852	2628583037
OG1314	2630188994	641315851	2628583035
OG1315	2630188993	641315850	2628583034
OG1316	2630188992	641315849	2628583033
OG1317	2630188991	641315848	2628583032
OG1318	2630188990	641315847	2628583031
OG1319	2630188989	641315846	2628583030
OG1320	2630188988	641315845	2628583029
OG1321	2630188986	641315843	2628583027
OG1322	2630188985	641315842	2628583026
OG1323	2630188984	641315841	2628583025
OG1324	2630188983	641315839	2628583024
OG1325	2630188982	641315838	2628583023
OG1326	2630188979	641315834	2628583017
OG1327	2630188976	641315831	2628583014
OG1328	2630188975	641315832	2628583015
OG1329	2630188974	641315829	2628583012
OG1330	2630188973	641315828	2628583011
OG1331	2630188972	641315827	2628583010
OG1332	2630188971	641315826	2628583008
OG1333	2630188970	641315825	2628583007
OG1334	2630188969	641315824	2628583004
OG1335	2630188968	641315823	2628583003
OG1336	2630188967	641315822	2628583002
OG1337	2630188966	641315821	2628583001
OG1338	2630188965	641315820	2628583000
OG1339	2630188964	641315819	2628582999
OG1340	2630188963	641315818	2628582998
OG1341	2630188962	641315817	2628582997
OG1342	2630188961	641315987	2628584278
OG1343	2630188958	641315808	2628582956
OG1344	2630188957	641315810	2628582958
OG1345	2630188955	641315811	2628582960
OG1346	2630188954	641315812	2628582961
OG1347	2630188939	641317018	2628582921
OG1348	2630188928	641315805	2628582948
OG1349	2630188927	641315804	2628582947
OG1350	2630188926	641315803	2628582946
OG1351	2630188925	641315802	2628582945
OG1352	2630188924	641315801	2628582944
OG1353	2630188923	641315800	2628582943
OG1354	2630188922	641315799	2628582942
OG1355	2630188921	641315798	2628582941
OG1356	2630188920	641315797	2628582940
OG1357	2630188919	641315796	2628582939
OG1358	2630188918	641315795	2628582938
OG1359	2630188917	641315794	2628582937
OG1360	2630188915	641315792	2628582935
OG1361	2630188914	641315791	2628582934
OG1362	2630188913	641315790	2628582933
OG1363	2630188912	641315789	2628582909
OG1364	2630188908	641315788	2628582908
OG1365	2630188906	641315785	2628582907
OG1366	2630188905	641315783	2628584673
OG1367	2630188904	641315784	2628584619
OG1368	2630188893	641315758	2628584665
OG1369	2630188882	641315739	2628584640
OG1370	2630188868	641315770	2628584671
OG1371	2630188867	641315756	641315771
OG1372	2630188855	641315735	2628584701
OG1373	2630188854	641315734	2628584702
OG1374	2630188853	641315733	2628584703
OG1375	2630188852	641315732	2628584704
OG1376	2630188851	641315731	2628584705
OG1377	2630188850	641315730	2628584706
OG1378	2630188849	641315729	2628584707
OG1379	2630188848	641315728	2628584708
OG1380	2630188847	641315727	2628584709
OG1381	2630188846	641315725	2628584710
OG1382	2630188844	641315724	2628584712
OG1383	2630188843	641315723	2628584713
OG1384	2630188842	641315722	2628584714
OG1385	2630188840	641315720	2628584716
OG1386	2630188838	641315719	2628584717
OG1387	2630188835	641315717	2628584720
OG1388	2630188834	641315716	2628584721
OG1389	2630188833	641315715	2628584722
OG1390	2630188832	641315714	2628584723
OG1391	2630188831	641315713	2628584724
OG1392	2630188830	641315712	2628584726
OG1393	2630188827	641315710	2628584728
OG1394	2630188826	641315709	2628584729
OG1395	2630188825	641315708	2628584730
OG1396	2630188824	641315707	2628584731
OG1397	2630188823	641315706	2628584732
OG1398	2630188821	641315705	2628584734
OG1399	2630188820	641315704	2628584735
OG1400	2630188819	641315703	2628584736
OG1401	2630188818	641315702	2628584737
OG1402	2630188817	641315701	2628584738
OG1403	2630188816	641315700	2628584739
OG1404	2630188815	641315699	2628584740
OG1405	2630188814	641315698	2628584741
OG1406	2630188813	641315697	2628584742
OG1407	2630188812	641315696	2628584743
OG1408	2630188811	641315695	2628584744
OG1409	2630188810	641315694	2628584745
OG1410	2630188809	641315693	2628584746
OG1411	2630188808	641315692	2628584747
OG1412	2630188807	641315691	2628584748
OG1413	2630188806	641315690	2628584749
OG1414	2630188805	641315689	2628584750
OG1415	2630188804	641315688	2628584751
OG1416	2630188802	641315686	2628584753
OG1417	2630188801	641315685	2628584754
OG1418	2630188800	641315684	2628584755
OG1419	2630188799	641315683	2628584756
OG1420	2630188798	641315682	2628584757
OG1421	2630188797	641315681	2628584758
OG1422	2630188796	641315680	2628584759
OG1423	2630188792	641315677	2628582736
OG1424	2630188786	641315676	2628582735
OG1425	2630188785	641315675	2628582734
OG1426	2630188784	641315674	2628582733
OG1427	2630188783	641315673	2628582732
OG1428	2630188782	641315672	2628582731
OG1429	2630188781	641315671	2628582730
OG1430	2630188780	641315670	2628582729
OG1431	2630188779	641315669	2628582728
OG1432	2630188777	641315667	2628582726
OG1433	2630188776	641315666	2628582725
OG1434	2630188775	641315665	2628582724
OG1435	2630188774	641315664	2628582723
OG1436	2630188773	641315663	2628582722
OG1437	2630188772	641315662	2628582721
OG1438	2630188771	641315661	2628582720
OG1439	2630188770	641315660	2628582719
OG1440	2630188768	641315659	2628582717
OG1441	2630188767	641315658	2628582716
OG1442	2630188766	641315657	2628582715
OG1443	2630188765	641315656	2628582714
OG1444	2630188764	641315655	2628582713
OG1445	2630188763	641315654	2628582712
OG1446	2630188762	641315653	2628582711
OG1447	2630188760	641315651	2628582709
OG1448	2630188759	641315650	2628582708
OG1449	2630188756	641315648	2628582706
OG1450	2630188754	641315644	2628582703
OG1451	2630188753	641315643	2628582702
OG1452	2630188752	641316782	2628582701
OG1453	2630188751	641315641	2628582700
OG1454	2630188750	641315640	2628582699
OG1455	2630188748	641315638	2628582697
OG1456	2630188746	641315636	2628582695
OG1457	2630188745	641315635	2628582694
OG1458	2630188744	641315634	2628582692
OG1459	2630188743	641315633	2628582691
OG1460	2630188742	641315632	2628582690
OG1461	2630188740	641315630	2628582688
OG1462	2630188739	641315629	2628582687
OG1463	2630188735	641315626	2628582683
OG1464	2630188734	641315625	2628582682
OG1465	2630188733	641315624	2628582681
OG1466	2630188732	641315623	2628582680
OG1467	2630188731	641315622	2628582679
OG1468	2630188730	641315621	2628582678
OG1469	2630188728	641315619	2628582673
OG1470	2630188727	641315618	2628582672
OG1471	2630188726	641315840	628582671
OG1472	641317334	2628582784	2628584260
OG1473	641316776	641317320	2628582805
OG1474	641315931	641317112	2628584262
OG1475	641316798	641317017	2628582773
OG1476	641315767	2628584657	2628584674
OG1477	2630190946	2628584825
OG1478	2630190940	2628584818
OG1479	2630190923	2628584801
OG1480	2630190915	641317397
OG1481	2630190893	2628584772
OG1482	2630190881	2628584760
OG1483	2630190867	2628582751
OG1484	2630190856	2628582762
OG1485	2630190847	641317314
OG1486	2630190846	641317326
OG1487	2630190839	641317331
OG1488	2630190837	641317322
OG1489	2630190829	2628582793
OG1490	2630190825	2628582799
OG1491	2630190821	2628582786
OG1492	2630190806	2628582821
OG1493	2630190788	2628582840
OG1494	2630190781	641317273
OG1495	2630190766	2628582858
OG1496	2630190671	2628584592
OG1497	2630190639	2628584557
OG1498	2630190612	2628583312
OG1499	2630190610	2628583310
OG1500	2630190609	641316013
OG1501	2630190599	2628584518
OG1502	2630190598	2628584517
OG1503	2630190597	2628584516
OG1504	2630190594	2628584513
OG1505	2630190535	2628584448
OG1506	2630190523	2628584089
OG1507	2630190513	2628584090
OG1508	2630190512	2628584441
OG1509	2630190508	2628583983
OG1510	2630190506	2628584332
OG1511	2630190505	2628584331
OG1512	2630190501	2628582987
OG1513	2630190499	2628582989
OG1514	2630190497	2628583440
OG1515	2630190496	2628583441
OG1516	2630190495	2628583442
OG1517	2630190493	2628582982
OG1518	2630190470	2628583448
OG1519	2630190464	2628584498
OG1520	2630190453	2628583199
OG1521	2630190446	641317088
OG1522	2630190444	2628584563
OG1523	2630190438	2628583210
OG1524	2630190437	2628583379
OG1525	2630190433	2628584303
OG1526	2630190432	2628583206
OG1527	2630190412	2628584279
OG1528	2630190406	2628583637
OG1529	2630190396	2628582927
OG1530	2630190395	2628582928
OG1531	2630190340	2628583294
OG1532	2630190314	2628583332
OG1533	2630190310	2628583336
OG1534	2630190305	2628583342
OG1535	2630190292	2628583357
OG1536	2630190287	2628583022
OG1537	2630190281	2628584115
OG1538	2630190255	2628583422
OG1539	2630190197	2628583431
OG1540	2630190162	2628583480
OG1541	2630190138	2628583548
OG1542	2630190110	2628583565
OG1543	2630189704	2630190108
OG1544	2630190088	2628582992
OG1545	2630190087	2628583590
OG1546	2630190086	2628583591
OG1547	2630190085	2628583592
OG1548	2630190080	2628583605
OG1549	2630190077	2628583604
OG1550	2630190076	2628583603
OG1551	2630190073	2628583610
OG1552	2630190072	2628583609
OG1553	2630190063	2628583602
OG1554	2630190062	2628583612
OG1555	2630190052	641316704
OG1556	2630190028	2628583352
OG1557	2630190027	2628583973
OG1558	2630190001	2628584402
OG1559	2630190000	2628584401
OG1560	2630189999	2628584400
OG1561	2630189997	2628584403
OG1562	2630189996	2628584404
OG1563	2630189995	2628584405
OG1564	2630189991	2628584408
OG1565	2630189990	2628583656
OG1566	2630189961	2628583695
OG1567	2630189949	2628583686
OG1568	2630189921	641316640
OG1569	2630189917	2628583978
OG1570	2630189900	2628583706
OG1571	2630189896	2628583709
OG1572	2630189895	2628583710
OG1573	2630189892	2628583713
OG1574	2630189884	2628583718
OG1575	2630189881	2628584434
OG1576	2630189865	2628583740
OG1577	2630189864	2628583741
OG1578	2630189856	641316503
OG1579	2630189854	2628584413
OG1580	2630189853	641316341
OG1581	2630189844	2628584437
OG1582	2630189843	2628583691
OG1583	2630189840	2628583759
OG1584	2630189833	2628583765
OG1585	2630189826	2628583772
OG1586	2630189823	2628583775
OG1587	2630189815	2628584663
OG1588	2630189791	2628583817
OG1589	2630189781	2628583825
OG1590	2630189761	2628583845
OG1591	2630189759	2628583847
OG1592	2630189758	641316427
OG1593	2630189742	641316413
OG1594	2630189736	2628583868
OG1595	2630189730	2628583873
OG1596	2630189720	2628583884
OG1597	2630189709	2628583966
OG1598	2630189705	2628583967
OG1599	2630189688	2628583895
OG1600	2630189673	2628582923
OG1601	2630189653	2628583946
OG1602	2630189640	2628583512
OG1603	2630189638	641316832
OG1604	2630189609	2628583942
OG1605	2630189606	2628583945
OG1606	2630189605	2628584435
OG1607	2630189581	2628583470
OG1608	2630189577	2628583309
OG1609	2630189559	2628584007
OG1610	2630189558	2628584008
OG1611	2630189519	641316266
OG1612	2630189509	2628584058
OG1613	2630189473	2628584071
OG1614	2630189461	2628584085
OG1615	2630189451	2628584097
OG1616	2630189448	2628584100
OG1617	2630189445	2628584103
OG1618	2630189399	2628584144
OG1619	2630189388	2628584156
OG1620	2630189375	2628584167
OG1621	2630189342	2628584200
OG1622	2630189334	2628584208
OG1623	2630189333	2628584209
OG1624	2630189315	2628584234
OG1625	2630189314	2628584235
OG1626	2630189270	2628584359
OG1627	2630189262	2628583513
OG1628	2630189240	2628584389
OG1629	2630189235	641315872
OG1630	2630189233	2628583515
OG1631	2630189214	2628584281
OG1632	2630189213	2628583507
OG1633	2630189212	2628584261
OG1634	2630189211	2628583218
OG1635	2630189210	2628583702
OG1636	2630189207	641316926
OG1637	2630189189	2628583439
OG1638	2630189179	2628582756
OG1639	2630189176	2628584537
OG1640	2630189174	641316916
OG1641	2630189167	2628584002
OG1642	2630189166	2628584275
OG1643	2630189162	2628584263
OG1644	2630189155	2628584439
OG1645	2630189079	2628583106
OG1646	2630189035	2628583144
OG1647	2630189024	2628583053
OG1648	2630189012	641317115
OG1649	2630189011	641315992
OG1650	2630188996	641316689
OG1651	2630188995	2628583036
OG1652	2630188980	2628583018
OG1653	2630188977	641316201
OG1654	2630188956	2628582959
OG1655	2630188952	641316812
OG1656	2630188951	2628582911
OG1657	2630188949	2628582914
OG1658	2630188909	641315782
OG1659	2630188903	641315755
OG1660	2630188902	641315752
OG1661	2630188900	641315753
OG1662	2630188897	641315759
OG1663	2630188894	641315743
OG1664	2630188892	2628584667
OG1665	2630188890	2628584666
OG1666	2630188887	2628584654
OG1667	2630188886	641315745
OG1668	2630188885	2628584646
OG1669	2630188880	641315738
OG1670	2630188876	641315744
OG1671	2630188874	2628584664
OG1672	2630188865	2628584637
OG1673	2630188864	2628584638
OG1674	2630188861	2628584693
OG1675	2630188836	2628584719
OG1676	2630188822	2628584733
OG1677	2630188769	2628582718
OG1678	2630188738	2628582686
OG1679	641317349	2628583799
OG1680	641317121	2628584245
OG1681	641317111	2628584252
OG1682	641317107	2628583208
OG1683	641317001	2628583982
OG1684	641316994	2628583193
OG1685	641316986	2628583494
OG1686	641316984	2628583495
OG1687	641316982	2628583501
OG1688	641316979	2628583514
OG1689	641316976	2628583508
OG1690	641316921	2628582991
OG1691	641316743	2628583428
OG1692	641316736	2628583436
OG1693	641316671	2628583550
OG1694	641316584	2628583645
OG1695	641316556	2628583678
OG1696	641316548	2628583690
OG1697	641316540	2628583701
OG1698	641316495	2628583758
OG1699	641316423	2628583852
OG1700	641316415	2628583860
OG1701	641316370	2628583918
OG1702	641316365	2628583923
OG1703	641316214	2628584094
OG1704	641316126	2628584203
OG1705	641316068	2628584333
OG1706	641316059	2628584342
OG1707	641316006	2628584418
OG1708	641315991	2628584442
OG1709	641315959	2628583156
OG1710	641315958	2628583155
OG1711	641315957	2628583154
OG1712	641315956	2628583153
OG1713	641315837	2628583021
OG1714	641315836	2628583020
OG1715	641315835	2628583019
OG1716	641315809	2628582957
OG1717	641315768	2628584635
OG1718	641315726	2628584655
OG1719	641315645	2628582704
OG1720	2630190844
OG1721	2630190831
OG1722	2630190823
OG1723	2630190801
OG1724	2630190780
OG1725	2630190751
OG1726	2630190750
OG1727	2630190745
OG1728	2630190743
OG1729	2630190729
OG1730	2630190714
OG1731	2630190644
OG1732	2630190619
OG1733	2630190618
OG1734	2630190529
OG1735	2630190528
OG1736	2630190522
OG1737	2630190521
OG1738	2630190520
OG1739	2630190518
OG1740	2630190514
OG1741	2630190510
OG1742	2630190503
OG1743	2630190498
OG1744	2630190491
OG1745	2630190478
OG1746	2630190477
OG1747	2630190476
OG1748	2630190474
OG1749	2630190473
OG1750	2630190472
OG1751	2630190469
OG1752	2630190468
OG1753	2630190467
OG1754	2630190466
OG1755	2630190463
OG1756	2630190462
OG1757	2630190461
OG1758	2630190460
OG1759	2630190459
OG1760	2630190452
OG1761	2630190451
OG1762	2630190449
OG1763	2630190447
OG1764	2630190445
OG1765	2630190443
OG1766	2630190442
OG1767	2630190436
OG1768	2630190435
OG1769	2630190430
OG1770	2630190429
OG1771	2630190428
OG1772	2630190414
OG1773	2630190411
OG1774	2630190410
OG1775	2630190409
OG1776	2630190408
OG1777	2630190407
OG1778	2630190405
OG1779	2630190404
OG1780	2630190403
OG1781	2630190401
OG1782	2630190400
OG1783	2630190399
OG1784	2630190397
OG1785	2630190394
OG1786	2630190393
OG1787	2630190369
OG1788	2630190368
OG1789	2630190317
OG1790	2630190303
OG1791	2630190279
OG1792	2630190262
OG1793	2630190249
OG1794	2630190248
OG1795	2630190247
OG1796	2630190246
OG1797	2630190245
OG1798	2630190244
OG1799	2630190243
OG1800	2630190241
OG1801	2630190240
OG1802	2630190239
OG1803	2630190238
OG1804	2630190236
OG1805	2630190235
OG1806	2630190234
OG1807	2630190233
OG1808	2630190232
OG1809	2630190231
OG1810	2630190230
OG1811	2630190229
OG1812	2630190228
OG1813	2630190227
OG1814	2630190226
OG1815	2630190225
OG1816	2630190224
OG1817	2630190223
OG1818	2630190222
OG1819	2630190221
OG1820	2630190220
OG1821	2630190219
OG1822	2630190218
OG1823	2630190217
OG1824	2630190216
OG1825	2630190215
OG1826	2630190214
OG1827	2630190212
OG1828	2630190211
OG1829	2630190210
OG1830	2630190209
OG1831	2630190206
OG1832	2630190205
OG1833	2630190204
OG1834	2630190203
OG1835	2630190202
OG1836	2630190201
OG1837	2630190175
OG1838	2630190173
OG1839	2630190160
OG1840	2630190145
OG1841	2630190126
OG1842	2630190125
OG1843	2630190123
OG1844	2630190122
OG1845	2630190121
OG1846	2630190120
OG1847	2630190118
OG1848	2630190117
OG1849	2630190112
OG1850	2630190097
OG1851	2630190079
OG1852	2630190058
OG1853	2630190053
OG1854	2630190051
OG1855	2630190050
OG1856	2630190048
OG1857	2630190047
OG1858	2630190046
OG1859	2630190033
OG1860	2630190025
OG1861	2630190015
OG1862	2630190013
OG1863	2630190011
OG1864	2630190002
OG1865	2630189998
OG1866	2630189993
OG1867	2630189986
OG1868	2630189975
OG1869	2630189974
OG1870	2630189972
OG1871	2630189969
OG1872	2630189968
OG1873	2630189965
OG1874	2630189964
OG1875	2630189962
OG1876	2630189952
OG1877	2630189944
OG1878	2630189933
OG1879	2630189932
OG1880	2630189931
OG1881	2630189930
OG1882	2630189929
OG1883	2630189924
OG1884	2630189923
OG1885	2630189922
OG1886	2630189919
OG1887	2630189916
OG1888	2630189912
OG1889	2630189908
OG1890	2630189907
OG1891	2630189906
OG1892	2630189905
OG1893	2630189890
OG1894	2630189889
OG1895	2630189888
OG1896	2630189855
OG1897	2630189841
OG1898	2630189836
OG1899	2630189807
OG1900	2630189806
OG1901	2630189805
OG1902	2630189804
OG1903	2630189800
OG1904	2630189792
OG1905	2630189787
OG1906	2630189784
OG1907	2630189756
OG1908	2630189753
OG1909	2630189751
OG1910	2630189710
OG1911	2630189708
OG1912	2630189707
OG1913	2630189706
OG1914	2630189703
OG1915	2630189702
OG1916	2630189700
OG1917	2630189699
OG1918	2630189698
OG1919	2630189697
OG1920	2630189696
OG1921	2630189695
OG1922	2630189694
OG1923	2630189693
OG1924	2630189692
OG1925	2630189691
OG1926	2630189690
OG1927	2630189687
OG1928	2630189686
OG1929	2630189685
OG1930	2630189684
OG1931	2630189683
OG1932	2630189682
OG1933	2630189681
OG1934	2630189678
OG1935	2630189677
OG1936	2630189676
OG1937	2630189675
OG1938	2630189674
OG1939	2630189671
OG1940	2630189670
OG1941	2630189669
OG1942	2630189668
OG1943	2630189667
OG1944	2630189666
OG1945	2630189665
OG1946	2630189664
OG1947	2630189663
OG1948	2630189662
OG1949	2630189661
OG1950	2630189660
OG1951	2630189657
OG1952	2630189642
OG1953	2630189639
OG1954	2630189636
OG1955	2630189627
OG1956	2630189621
OG1957	2630189611
OG1958	2630189604
OG1959	2630189603
OG1960	2630189598
OG1961	2630189589
OG1962	2630189580
OG1963	2630189579
OG1964	2630189578
OG1965	2630189576
OG1966	2630189575
OG1967	2630189572
OG1968	2630189571
OG1969	2630189544
OG1970	2630189542
OG1971	2630189530
OG1972	2630189503
OG1973	2630189502
OG1974	2630189501
OG1975	2630189500
OG1976	2630189499
OG1977	2630189498
OG1978	2630189497
OG1979	2630189496
OG1980	2630189495
OG1981	2630189494
OG1982	2630189493
OG1983	2630189492
OG1984	2630189491
OG1985	2630189490
OG1986	2630189489
OG1987	2630189487
OG1988	2630189483
OG1989	2630189482
OG1990	2630189479
OG1991	2630189462
OG1992	2630189454
OG1993	2630189438
OG1994	2630189437
OG1995	2630189435
OG1996	2630189433
OG1997	2630189431
[truncated: 589 more rows]

## Sheet: OGs_Annotations
Dataset S1.B. List of orthologous groups and the respective annotations from the complete genomes of N. adriaticus NF5, N.piranensis D3C and N. maritimus SCM1.
OG_Nr	Annotation
OG0000	histidine kinase
OG0001	response regulator receiver protein
OG0002	tfb Transcription initiation factor IIB (TFIIB)
OG0003	hypothetical protein
OG0004	Copper binding protein, plastocyanin/azurin family
OG0005	DSBA oxidoreductase
OG0006	transcriptional regulator
OG0007	Thrombospondin type 3 repeat-containing protein
OG0008	AAA family ATPase, CDC48 subfamily
OG0009	Protein-disulfide isomerase
OG0010	Copper binding protein, plastocyanin/azurin family
OG0011	glycosyl transferase
OG0012	hypothetical protein
OG0013	hypothetical protein
OG0014	serine protease, S1-C subfamily, contains C-terminal PDZ domain
OG0015	TATA binding protein of transcription factor TFIID
OG0016	hypothetical protein
OG0017	CBS domain-containing protein
OG0018	Nitroreductase
OG0019	putative oxidoreductase
OG0020	Multicopper oxidase
OG0021	hypothetical protein
OG0022	hypothetical protein
OG0023	superoxide dismutase, Fe-Mn family
OG0024	Nucleotide-binding universal stress protein, UspA family
OG0025	thermosome
OG0026	glutamine synthetase
OG0027	4Fe-4S ferredoxin iron-sulfur binding domain protein
OG0028	hypothetical protein
OG0029	Methyltransferase
OG0030	hypothetical protein
OG0031	hypothetical protein
OG0032	Alcohol dehydrogenase
OG0033	hypothetical protein
OG0034	Glucose/arabinose dehydrogenase
OG0035	hypothetical protein
OG0036	transcriptional regulator, AsnC family
OG0037	hypothetical protein
OG0038	proteasome alpha subunit
OG0039	hypothetical protein
OG0040	iron (metal) dependent repressor, DtxR family
OG0041	hypothetical protein
OG0042	Small-conductance mechanosensitive channel
OG0043	response regulator receiver protein
OG0044	protein of unknown function
OG0045	hypothetical protein
OG0046	hypothetical protein
OG0047	oxidoreductase FAD/NAD(P)-binding domain protein
OG0048	4Fe-4S ferredoxin iron-sulfur binding domain protein
OG0049	N-acetylneuraminate synthase
OG0050	Concanavalin A-like lectin/glucanases domain containing protein
OG0051	division protein CdvB, Snf7/Vps24/ESCRT-III family
OG0052	Copper binding protein, plastocyanin/azurin family
OG0053	hypothetical protein
OG0054	hypothetical protein
OG0055	virginiamycin B lyase
OG0056	nitrite reductase (NO-forming)
OG0057	hypothetical protein
OG0058	phosphate uptake regulator, PhoU
OG0059	hypothetical protein
OG0060	hypothetical protein
OG0061	transcriptional regulator
OG0062	hypothetical protein
OG0063	hypothetical protein
OG0064	hypothetical protein
OG0065	hypothetical protein
OG0066	hypothetical protein
OG0067	hypothetical protein
OG0068	peptidase M10A and M12B matrixin and adamalysin
OG0069	hypothetical protein
OG0070	hypothetical protein
OG0071	hypothetical protein
OG0072	NHL repeat containing protein
OG0073	hypothetical protein
OG0074	hypothetical protein
OG0075	gamma-glutamyltransferase 1 (EC:2.3.2.2). Threonine peptidase. MEROPS family T03
OG0076	transporter, CPA2 family (TC 2.A.37)
OG0077	sodium:dicarboxylate symporter
OG0078	aminotransferase class I and II
OG0079	Na+/Ca+ antiporter, CaCA family
OG0080	hypothetical protein
OG0081	eif1a translation initiation factor 1A (aeIF-1A)
OG0082	heat shock protein HSP20
OG0083	hypothetical protein
OG0084	UspA domain protein
OG0085	cation efflux protein
OG0086	hypothetical protein
OG0087	hypothetical protein
OG0088	Lrp/AsnC family transcriptional regulator, leucine-responsive regulatory protein
OG0089	periplasmic solute binding protein
OG0090	hypothetical protein
OG0091	proteinase inhibitor I1 Kazal
OG0092	Rhodanese-related sulfurtransferase
OG0093	hypothetical protein
OG0094	hypothetical protein
OG0095	Copper binding protein, plastocyanin/azurin family
OG0096	hypothetical protein
OG0097	albA nucleoid protein Alba
OG0098	hypothetical protein
OG0099	putative pilin protein
OG0100	hypothetical protein
OG0101	hypothetical protein
OG0102	Probable cobalt transporter subunit (CbtA)
OG0103	adenylate/guanylate cyclase
OG0104	Aminotransferase class I and II
OG0105	transcriptional regulator, AsnC family
OG0106	hypothetical protein
OG0107	hypothetical protein
OG0108	hypothetical protein
OG0109	nucleoid protein Alba
OG0110	Integrase/recombinase XerD
OG0111	putative signal transduction protein with CBS domains
OG0112	protein tyrosine phosphatase
OG0113	nitroreductase
OG0114	cation diffusion facilitator family transporter
OG0115	putative metal cation transporter
OG0116	polysaccharide biosynthesis protein CapD
OG0117	glycosyl transferase family 2
OG0118	dolichol-phosphate mannosyltransferase
OG0119	hypothetical protein
OG0120	hypothetical protein
OG0121	hypothetical protein
OG0122	Integrase/recombinase XerD
OG0123	hypothetical protein
OG0124	transcriptional regulator, AbrB family
OG0125	hypothetical protein
OG0126	hypothetical protein
OG0127	geranylgeranylglyceryl diphosphate synthase (EC 2.5.1.41)
OG0128	polymerase II large subunit (EC 2.7.7.7)
OG0129	glyA serine hydroxymethyltransferase (EC 2.1.2.1)
OG0130	hypothetical protein
OG0131	DNA replication factor GINS
OG0132	hypothetical protein
OG0133	AN1-type Zinc finger protein
OG0134	short-chain dehydrogenase/reductase SDR
OG0135	sulfide:quinone oxidoreductase
OG0136	hypothetical protein
OG0137	putative serine/threonine protein kinase
OG0138	tRNA nucleotidyltransferase (CCA-adding enzyme)
OG0139	2'-5' RNA ligase
OG0140	dephospho-CoA kinase, CoaE
OG0141	hypothetical protein
OG0142	hypothetical protein
OG0143	NAD-dependent deacetylase
OG0144	rnz RNAseZ (EC 3.1.26.11)
OG0145	N2-methylguanosine tRNA methyltransferase (EC 2.1.1.213)
OG0146	ribose-phosphate pyrophosphokinase
OG0147	MscS Mechanosensitive ion channel
OG0148	L-lysine 2,3-aminomutase (EC 5.4.3.2)
OG0149	hypothetical protein
OG0150	amino acid/polyamine/organocation transporter, APC superfamily (TC 2.A.3)
OG0151	DnaJ domain-containing protein
OG0152	Adenylate and Guanylate cyclase catalytic domain-containing protein
OG0153	hypothetical protein
OG0154	cysteine desulfurase / selenocysteine lyase
OG0155	transcriptional regulator, AsnC family
OG0156	Kynurenine formamidase (EC 3.5.1.9)
OG0157	dual specificity protein phosphatase
OG0158	hypothetical protein
OG0159	DNA-directed RNA polymerase, subunit L (EC 2.7.7.6)
OG0160	DNA-directed RNA polymerase, subunit M (EC 2.7.7.6)
OG0161	pcn monomeric archaeal DNA polymerase sliding clamp
OG0162	aspartate kinase (EC 2.7.2.4)
OG0163	precorrin-3B C17-methyltransferase
OG0164	tyrosyl-tRNA synthetase (EC 6.1.1.1)
OG0165	hypothetical protein
OG0166	hypothetical protein
OG0167	dTDP-4-amino-4,6-dideoxygalactose transaminase
OG0168	tetrahydromethanopterin S-methyltransferase subunit A
OG0169	dUTPase
OG0170	PfkB domain protein, potential sugar or nucleoside kinase, ribokinase family
OG0171	hypothetical protein
OG0172	hypothetical protein
OG0173	hypothetical protein
OG0174	peptidyl-prolyl cis-trans isomerase B (cyclophilin B)
OG0175	hypothetical protein
OG0176	hypothetical protein
OG0177	NADPH-dependent FMN reductase
OG0178	5,6-dimethylbenzimidazole synthase (EC 1.14.99.40)/cob(II)yrinic acid a,c-diamide reductase (EC 1.16.8.1)
OG0179	hypothetical protein
OG0180	hypothetical protein
OG0180	Uncharacterized membrane protein
OG0181	RNA 3'-terminal phosphate cyclase (ATP)
OG0182	nicotinamide-nucleotide adenylyltransferase
OG0183	L-aspartate aminotransferase apoenzyme (EC 2.6.1.1)/phosphoserine aminotransferase apoenzyme (EC 2.6.1.52)
OG0184	peptidylprolyl isomerase FKBP-type
OG0185	glycerol-1-phosphate dehydrogenase [NAD(P)+]
OG0186	psmB2 proteasome endopeptidase complex, beta component (EC 3.4.25.1). Threonine peptidase. MEROPS family T01A
OG0187	hypothetical protein
OG0188	hypothetical protein
OG0189	tRNA (5-methylaminomethyl-2-thiouridylate)-methyltransferase
OG0190	peptidase M24
OG0191	hypothetical protein
OG0192	Phosphopantothenate-cysteine ligase (EC 6.3.2.5)/Phosphopantothenoylcysteine decarboxylase (EC 4.1.1.36)
OG0193	panB ketopantoate hydroxymethyltransferase (EC 2.1.2.11)
OG0194	pantothenate synthetase (EC 6.3.2.1)
OG0195	pantothenate kinase (EC 2.7.1.33)
OG0196	phosphate uptake regulator, PhoU
OG0197	ADP-ribose pyrophosphatase
OG0198	DNA-binding transcriptional regulator, Lrp family
OG0199	lipoprotein-releasing system permease protein
OG0200	lipoprotein-releasing system ATP-binding protein
OG0201	hypothetical protein
OG0202	hypothetical protein
OG0203	hypothetical protein
OG0204	Predicted unusual protein kinase regulating ubiquinone biosynthesis, AarF/ABC1/UbiB family
OG0205	heat shock protein Hsp20
OG0206	tmk thymidylate kinase (EC 2.7.4.9)
OG0207	hypothetical protein
OG0208	pyrH uridylate kinase
OG0209	hypothetical protein
OG0210	hypothetical protein
OG0211	hypothetical protein
OG0212	CRISPR-associated exonuclease Cas4
OG0213	H(+)-transporting two-sector ATPase
OG0214	hypothetical protein
OG0215	ammonium transporter (TC 1.A.11)
OG0216	thiosulfate/3-mercaptopyruvate sulfurtransferase
OG0217	hypothetical protein
OG0218	V/A-type H+-transporting ATPase subunit I
OG0219	V/A-type H+-transporting ATPase subunit E
OG0220	atpA V/A-type H+-transporting ATPase subunit A
OG0221	atpB V/A-type H+-transporting ATPase subunit B
OG0222	V/A-type H+-transporting ATPase subunit D
OG0223	V/A-type H+-transporting ATPase subunit K
OG0224	pyrI aspartate carbamoyltransferase regulatory subunit
OG0225	pyrB aspartate carbamoyltransferase (EC 2.1.3.2)
OG0226	hypothetical protein
OG0227	hypothetical protein
OG0228	Cell division control protein 6 family protein
OG0229	hypothetical protein
OG0230	Glutaredoxin
OG0231	cytochrome c-type biogenesis protein
OG0232	hypothetical protein
OG0233	hypothetical protein
OG0234	hypothetical protein
OG0235	multicopper oxidase type 3
OG0236	sulfoxide reductase heme-binding subunit YedZ
OG0237	Spermidine synthase
OG0238	CopG family transcriptional regulator, nickel-responsive regulator
OG0239	zinc transport system ATP-binding protein
OG0240	zinc transport system permease protein
OG0241	copper transport protein
OG0242	hypothetical protein
OG0243	hypothetical protein
OG0244	hypothetical protein
OG0245	hypothetical protein
OG0246	hypothetical protein
OG0247	hypothetical protein
OG0248	Membrane associated serine protease, rhomboid family
OG0249	4-oxalocrotonate tautomerase
OG0250	Nitrilase/cyanide hydratase and apolipoprotein N-acyltransferase
OG0251	DNA topoisomerase type IA zn finger domain protein
OG0252	acetyl-CoA/propanoyl-CoA C-acetyltransferase
OG0253	hypothetical protein
OG0254	hypothetical protein
OG0255	ribonucleoside-triphosphate reductase
OG0256	ribonucleoside-diphosphate reductase class II
OG0257	hypothetical protein
OG0258	rRNA small subunit pseudouridine methyltransferase Nep1
OG0259	rps19e small subunit ribosomal protein S19e
OG0260	DNA-binding TFAR19-related protein
OG0261	citrate lyase subunit beta / citryl-CoA lyase
OG0262	Tetratricopeptide repeat-containing protein
OG0263	riboflavin synthase alpha chain
OG0264	3,4-dihydroxy 2-butanone 4-phosphate synthase
OG0265	6,7-dimethyl-8-ribityllumazine synthase
OG0266	GTP cyclohydrolase IIa
OG0267	putative cytosine/adenosine deaminase
OG0268	2,5-diamino-6-(ribosylamino)-4(3H)-pyrimidinone 5'-phosphate reductase
OG0269	hypothetical protein
OG0270	Hemerythrin-like domain-containing protein
OG0271	hypothetical protein
OG0272	succinate-semialdehyde dehydrogenase / glutarate-semialdehyde dehydrogenase
OG0273	tfe transcription initiation factor TFIIE subunit alpha
OG0274	tRNA (cytidine56-2'-O)-methyltransferase
OG0275	GTP-binding protein HflX
OG0276	conserved protein with predicted RNA binding PUA domain
OG0277	nac nascent polypeptide-associated complex subunit alpha
OG0278	V/A-type H+-transporting ATPase subunit G/H
OG0279	hypothetical protein
OG0280	hypothetical protein
OG0281	hypothetical protein
OG0282	UbiD family decarboxylase
OG0283	Acyl-CoA hydrolase
OG0284	hypothetical protein
OG0285	hypothetical protein
OG0286	hypothetical protein
OG0287	hypothetical protein
OG0288	hypothetical protein
OG0289	hypothetical protein
OG0290	ctaB protoheme IX farnesyltransferase
OG0291	Lrp/AsnC family transcriptional regulator, regulator for asnA, asnC and gidA
OG0292	aspartate semialdehyde dehydrogenase (EC 1.2.1.11)
OG0293	L-threonine O-3-phosphate decarboxylase (EC 4.1.1.81)
OG0294	cobQ Cobyrinic acid ac-diamide synthase
OG0295	cobD adenosylcobinamide-phosphate synthase (EC 6.3.1.10)
OG0296	cobS cobalamin-5'-phosphate synthase (EC 2.7.8.26)
OG0297	adenosylcobinamide-phosphate guanylyltransferase (EC 2.7.7.62)
OG0298	rps27e SSU ribosomal protein S27E
OG0299	rpl44e LSU ribosomal protein L44E
OG0300	ade Adenine deaminase (EC 3.5.4.2)
OG0301	N-acetylglucosamine kinase (EC 2.7.1.59)
OG0302	hypothetical protein
OG0303	guaA GMP synthase (glutamine-hydrolyzing) (EC 6.3.5.2)
OG0304	hypothetical protein
OG0305	hypothetical protein
OG0306	Dihydropteroate synthase (EC 2.5.1.15)
OG0307	guaB inosine-5'-monophosphate dehydrogenase (EC 1.1.1.205)
OG0308	hypothetical protein
OG0309	Prephenate dehydratase
OG0310	csl4 RNA-binding protein (consists of S1 domain and a Zn-ribbon domain)-like protein
OG0311	Tetratricopeptide repeat-containing protein
OG0312	2-(3-amino-3-carboxypropyl)histidine synthase
OG0313	protein of unknown function (DUF1743)
OG0314	3-hydroxy-3-methylglutaryl-coenzyme A reductase (EC 1.1.1.34)
OG0315	ATP phosphoribosyltransferase (homohexameric) (EC 2.4.2.17)
OG0316	hisD Histidinol dehydrogenase
OG0317	histidinol phosphate aminotransferase apoenzyme (EC 2.6.1.9)
OG0318	Haloacid dehalogenase domain protein hydrolase
OG0319	hisB imidazoleglycerol-phosphate dehydratase (EC 4.2.1.19)
OG0320	hisH imidazole glycerol phosphate synthase subunit hisH (EC 2.4.2.-)
OG0321	hisA 1-(5-phosphoribosyl)-5-[(5-phosphoribosylamino)methylideneamino] imidazole-4-carboxamide isomerase (EC 5.3.1.16)
OG0322	hisF imidazole glycerol phosphate synthase subunit hisF (EC 4.1.3.-)
OG0323	hisI phosphoribosyl-AMP cyclohydrolase (EC 3.5.4.19)
OG0324	hypothetical protein
OG0325	L-threonine synthase (EC 4.2.3.1)
OG0326	UBA/THIF-type NAD/FAD binding protein
OG0327	hypothetical protein
OG0328	peptidase S8 and S53 subtilisin kexin sedolisin
OG0329	Rieske (2Fe-2S) domain protein
OG0330	ubiquinol-cytochrome c reductase cytochrome b subunit
OG0331	hypothetical protein
OG0332	DNA glycosylase
OG0333	beta-lactamase domain protein
OG0334	hypothetical protein
OG0335	tgtA archaeosine tRNA-ribosyltransferase (EC 2.4.2.-)
OG0336	adenylate kinase
OG0337	GTP-binding conserved hypothetical protein TIGR00650
OG0338	N6-L-threonylcarbamoyladenine synthase
OG0339	Mn2+-dependent serine/threonine protein kinase
OG0340	dITPase (EC 3.6.1.-)
OG0341	taw1 Wyosine base formation domain protein
OG0342	tRNA-U20-dihydrouridine synthase
OG0343	nitrogen regulatory protein P-II family
OG0344	hypothetical protein
OG0345	hypothetical protein
OG0346	hypothetical protein
OG0347	ASCH domain-containing protein
OG0348	Pyridoxal-5'-phosphate-dependent protein
OG0349	von Willebrand factor type A domain-containing protein
OG0350	ATPase associated with various cellular activities AAA_5
OG0351	2,3-di-O-geranylgeranylglyceryl phosphate reductase (EC 1.3.99.-)
OG0352	hypothetical protein
OG0353	rps3ae SSU ribosomal protein S3AE
OG0354	serS seryl-tRNA synthetase (EC 6.1.1.11)
OG0355	hypothetical protein
OG0356	phosphoesterase DHHA1
OG0357	rps15 SSU ribosomal protein S15P
OG0358	hypothetical protein
OG0359	hypothetical protein
OG0360	hypothetical protein
OG0361	ammonia monooxygenase subunit B (EC 1.13.12.-)
OG0362	ammonia monooxygenase subunit C (EC 1.13.12.-)
OG0363	hypothetical protein
OG0364	ammonia monooxygenase subunit A (EC 1.13.12.-)
OG0365	DNA adenine methylase
OG0366	hypothetical protein
OG0367	hypothetical protein
OG0368	alkyl hydroperoxide reductase/ Thiol specific antioxidant/ Mal allergen
OG0369	hypothetical protein
OG0370	pantetheine-phosphate adenylyltransferase
OG0371	hypothetical protein
OG0372	CxxC-x17-CxxC domain-containing protein
OG0373	hypothetical protein
OG0374	tryptophanyl-tRNA synthetase (EC 6.1.1.2)
OG0375	phenylalanyl-tRNA synthetase, alpha subunit (EC 6.1.1.20)
OG0376	phenylalanyl-tRNA synthetase beta subunit (EC 6.1.1.20)
OG0377	hypothetical protein
OG0378	Predicted RNA-binding protein, contains PUA-like domain
OG0379	hypothetical protein
OG0380	hypothetical protein
OG0381	aconitase (EC 4.2.1.3)
OG0382	hypothetical protein
OG0383	pyridoxal phosphate synthase yaaD subunit
OG0384	pyridoxal phosphate synthase yaaE subunit
OG0385	valyl-tRNA synthetase (EC 6.1.1.9)
OG0386	6-pyruvoyltetrahydropterin/6-carboxytetrahydropterin synthase
OG0387	pterin-4-alpha-carbinolamine dehydratase (EC 4.2.1.96)
OG0388	asparagine synthase (glutamine-hydrolysing)
OG0389	Adenylosuccinate lyase (EC 4.3.2.2)
OG0390	hypothetical protein
OG0391	rtcB protein of unknown function UPF0027
OG0392	DNA-binding TFAR19-related protein
OG0393	hypothetical protein
OG0394	SSU ribosomal protein S11P
OG0395	hypothetical protein
OG0396	thiamine-monophosphate kinase
OG0397	phosphoglucomutase/phosphomannomutase alpha/beta/alpha domain I
OG0398	hypothetical protein
OG0399	hypothetical protein
OG0400	hypothetical protein
OG0401	Transcription factor CBF/NF-Y/histone domain protein
OG0402	TatD-related deoxyribonuclease
OG0403	rps17e small subunit ribosomal protein S17e
OG0404	thiamineS protein
OG0405	THUMP domain protein
OG0406	translation factor SUA5
OG0407	Predicted transcriptional regulator
OG0408	hypothetical protein
OG0409	hypothetical protein
OG0410	hypothetical protein
OG0411	hypothetical protein
OG0412	purA Adenylosuccinate synthetase (EC 6.3.4.4)
OG0413	hypothetical protein
OG0414	orotidine-5'-phosphate decarboxylase (EC 4.1.1.23)
OG0415	8-oxo-dGTP pyrophosphatase MutT, NUDIX family
OG0416	uppS Undecaprenyl pyrophosphate synthetase (EC 2.5.1.31)
OG0417	putative membrane protein
OG0418	hypothetical protein
OG0419	hypothetical protein
OG0420	translation initiation factor 2 subunit beta (aeIF-2b)
OG0421	hypothetical protein
OG0422	Non-specific serine/threonine protein kinase
OG0423	KH type 1 domain protein
OG0424	top6B DNA topoisomerase VI, B subunit
OG0425	top6A DNA topoisomerase (ATP-hydrolyzing)
OG0426	Molecular chaperone IbpA, HSP20 family
OG0427	hypothetical protein
OG0428	hypothetical protein
OG0429	hypothetical protein
OG0430	hypothetical protein
OG0431	mtnP methylthioadenosine phosphorylase (EC 2.4.2.28)
OG0432	apt adenine phosphoribosyltransferase (EC 2.4.2.7)
OG0433	hypothetical protein
OG0434	AAA ATPase domain-containing protein
OG0435	hypothetical protein
OG0436	hypothetical protein
OG0437	rlmE 23S rRNA Um-2552 2'-O-methyltransferase (EC 2.1.1.166)
OG0438	N(2),N(2)-dimethylguanosine tRNA methyltransferase (EC 2.1.1.32)
OG0439	rnhB RNase HII (EC 3.1.26.4)
OG0440	flpA rRNA 2'-O-methyltransferase fibrillarin (EC 2.1.1.-)
OG0441	rRNA biogenesis protein Nop56/Nop58
OG0442	pyrD dihydroorotate oxidase B, catalytic subunit (EC 1.3.3.1)
OG0443	dihydroorotate oxidase B, electron transfer subunit (EC 1.3.3.1)
OG0444	Radical SAM superfamily enzyme YgiQ, UPF0313 family
OG0445	small subunit ribosomal protein S30e
OG0446	radA DNA repair and recombination protein RadA
OG0447	rlmN 23S rRNA m(2)A-2503 methyltransferase (EC 2.1.1.192)
OG0448	rpl21e LSU ribosomal protein L21E
OG0449	DNA-directed RNA polymerase, subunit F (EC 2.7.7.6)
OG0450	putative nucleotide binding protein
OG0451	dimethyladenosine transferase (EC 2.1.1.-)
OG0452	putative methylase
OG0453	isocitrate dehydrogenase (NADP) (EC 1.1.1.42)
OG0454	metallophosphoesterase
OG0455	hypothetical protein
OG0456	hypothetical protein
OG0457	hypothetical protein
OG0458	2-polyprenyl-3-methyl-5-hydroxy-6-metoxy-1,4-benzoquinol methylase
OG0459	hypothetical protein
OG0460	hypothetical protein
OG0461	Regulator of protease activity HflC, stomatin/prohibitin superfamily
OG0462	hypothetical protein
OG0463	hypothetical protein
OG0464	hypothetical protein
OG0465	hypothetical protein
OG0466	hypothetical protein
OG0467	hypothetical protein
OG0468	transcriptional regulator, TrmB
OG0469	hypothetical protein
OG0470	hypothetical protein
OG0471	protein of unknown function
OG0472	protein of unknown function UPF0060
OG0473	hypothetical protein
OG0474	hypothetical protein
OG0475	hypothetical protein
OG0476	DNA topoisomerase-1
OG0477	NAD(P)-dependent dehydrogenase, short-chain alcohol dehydrogenase family
OG0478	DEAD/DEAH box helicase domain-containing protein
OG0479	site-specific DNA-methyltransferase (adenine-specific)
OG0480	sec-independent protein translocase protein TatA
OG0481	nitrogen regulatory protein P-II family
OG0482	MFS transporter, DHA1 family, multidrug resistance protein
OG0483	Methyltransferase type 11
OG0484	transcriptional regulator, ArsR family
OG0485	glutamate dehydrogenase (NAD/NADP) (EC 1.4.1.3)
OG0486	5S rRNA maturation endonuclease (Ribonuclease M5), contains TOPRIM domain
OG0487	GMP synthase - Glutamine amidotransferase
OG0488	transcriptional regulator, HxlR family
OG0489	hypothetical protein
OG0490	3-hydroxypropionyl-CoA synthetase (ADP-forming)
OG0491	short chain enoyl-CoA hydratase (EC 4.2.1.17)
OG0492	hypothetical protein
OG0493	iron-sulfur cluster assembly accessory protein
OG0494	dnaG Toprim sub domain protein
OG0495	CTP-dependent riboflavin kinase (EC 2.7.1.161)
OG0496	FMN adenylyltransferase (EC 2.7.7.2)
OG0497	diphthine synthase
OG0498	acetylornithine deacetylase (EC 3.5.1.16)/N2-acetyl-L-lysine deacetylase (EC 3.5.1.-)
OG0499	L-2-aminoadipate N-acetyltransferase (EC 2.3.1.-)
OG0500	alpha-aminoadipate carrier protein LysW
OG0501	homocitrate synthase (EC 2.3.3.14)
OG0502	DNA-binding transcriptional regulator, Lrp family
OG0503	argD acetylornithine and succinylornithine aminotransferase
OG0504	argB N-acetylglutamate kinase (EC 2.7.2.8)/N2-acetyl-L-aminoadipate kinase (EC 2.7.2.-)
OG0505	argC N-acetyl-gamma-glutamyl-phosphate reductase (EC 1.2.1.38)/N2-acetyl-L-aminoadipate semialdehyde dehydrogenase (EC 1.2.1.-)
OG0506	L-2-aminoadipate N-acetyltransferase (EC 2.3.1.-)
OG0507	alpha-aminoadipate carrier protein LysW
OG0508	argG argininosuccinate synthase (EC 6.3.4.5)
OG0509	NitT/TauT family transport system substrate-binding protein
OG0510	NitT/TauT family transport system ATP-binding protein
OG0511	NitT/TauT family transport system permease protein
OG0512	Predicted arabinose efflux permease, MFS family
OG0513	5-methyltetrahydrofolate--homocysteine methyltransferase
OG0514	methionine synthase (B12-dependent) (EC 2.1.1.13)
OG0515	5,10-methylenetetrahydrofolate reductase
OG0516	8-oxo-dGTP pyrophosphatase MutT, NUDIX family
OG0517	rpl39e large subunit ribosomal protein L39e
OG0518	large subunit ribosomal protein L31e
OG0519	cell division protein FtsZ
OG0520	MiaB-like tRNA modifying enzyme
OG0521	fumarate lyase
OG0522	D-isomer specific 2-hydroxyacid dehydrogenase NAD-binding
OG0523	hypothetical protein
OG0524	hypothetical protein
OG0525	hypothetical protein
OG0526	LSU ribosomal protein L15E
OG0527	hypothetical protein
OG0528	alkyl hydroperoxide reductase/ Thiol specific antioxidant/ Mal allergen
OG0529	P-loop containing nucleoside triphosphate hydrolase
OG0530	P-loop containing nucleoside triphosphate hydrolase
OG0531	metallophosphoesterase
OG0532	hypothetical protein
OG0533	NurA domain-containing protein
OG0534	hypothetical protein
OG0535	nadX Aspartate dehydrogenase
OG0536	nadA quinolinate synthetase (EC 2.5.1.72)
OG0537	TPR repeat-containing protein
OG0538	nicotinate-nucleotide pyrophosphorylase [carboxylating] (EC 2.4.2.19)
OG0539	spt4 DNA-directed RNA polymerase, subunit E'' (EC 2.7.7.6)
OG0540	DNA-directed RNA polymerase, subunit E' (EC 2.7.7.6)
OG0541	hypothetical protein
OG0542	hypothetical protein
OG0543	hypothetical protein
OG0544	hppA V-type H(+)-translocating pyrophosphatase
OG0545	hypothetical protein
OG0546	hypothetical protein
OG0547	Proteasome lid subunit RPN8/RPN11, contains Jab1/MPN metalloenzyme (JAMM) motif
OG0548	Copper binding protein, plastocyanin/azurin family
OG0549	ctaB protoheme IX farnesyltransferase
OG0550	hypothetical protein
OG0551	ef1b translation elongation factor 1B (aEF-1B)
OG0552	Dehydrogenase (flavoprotein)-like protein
OG0553	peptidyl-tRNA hydrolase (EC 3.1.1.29)
OG0554	tRNA pseudouridine synthase D TruD
OG0555	transcriptional regulator, AsnC family
OG0556	hypothetical protein
OG0557	hypothetical protein
OG0558	hypothetical protein
OG0559	Alcohol dehydrogenase GroES domain protein
OG0560	hypothetical protein
OG0561	hypothetical protein
OG0562	hypothetical protein
OG0563	hypothetical protein
OG0564	hypothetical protein
OG0565	hypothetical protein
OG0566	hypothetical protein
OG0567	hypothetical protein
OG0568	hypothetical protein
OG0569	regulatory protein AsnC/Lrp family
OG0570	DEAD/DEAH box helicase domain protein
OG0571	pdaD arginine decarboxylase (EC 4.1.1.19)
OG0572	hypothetical protein
OG0573	hypothetical protein
OG0574	oligoendopeptidase, pepF/M3 family
OG0575	ubiquitin-hydrolase Zn-finger-containing protein
OG0576	ppa inorganic pyrophosphatase
OG0577	NAD(P)H-dependent FMN reductase
OG0578	hypothetical protein
OG0579	hypothetical protein
OG0580	LSU ribosomal protein L40E
OG0581	succinyl-CoA synthetase (ADP-forming) alpha subunit (EC 6.2.1.5)
OG0582	succinyl-CoA synthetase (ADP-forming) beta subunit (EC 6.2.1.5)
OG0583	hypothetical protein
OG0584	Protein distantly related to ferritins
OG0585	Isoleucyl-tRNA synthetase (EC 6.1.1.5)
OG0586	purD phosphoribosylamine--glycine ligase (EC 6.3.4.13)
OG0587	5-formyltetrahydrofolate cyclo-ligase
OG0588	folD methenyltetrahydrofolate cyclohydrolase (EC 3.5.4.9)/5,10-methylenetetrahydrofolate dehydrogenase (NADP+) (EC 1.5.1.5)
OG0589	Heme-degrading monooxygenase HmoA
OG0590	Cupin domain-containing protein
OG0591	formyltetrahydrofolate-dependent phosphoribosylglycinamide formyltransferase (EC 2.1.2.2)
OG0592	putative mRNA 3-end processing factor
OG0593	hypothetical protein
OG0594	hypothetical protein
OG0595	glycerate 2-kinase (EC 2.7.1.165)
OG0596	iron-containing alcohol dehydrogenase/succinate semialdehyde reductase
OG0597	luciferase family protein
OG0598	hypothetical protein
OG0599	hypothetical protein
OG0600	pyridoxamine 5'-phosphate oxidase-related FMN-binding
OG0601	Excinuclease ABC subunit B
OG0602	uvrA excinuclease ABC subunit A
OG0603	Excinuclease ABC subunit C
OG0604	hypothetical protein
OG0605	citrate synthase (EC 2.3.3.1)
OG0606	phosphoesterase DHHA1
OG0607	Enamine deaminase RidA, house cleaning of reactive enamine intermediates, YjgF/YER057c/UK114 family
OG0608	transcriptional regulator, TrmB
OG0609	hypothetical protein
OG0610	hypothetical protein
OG0611	AAA ATPase central domain protein
OG0612	carA carbamoyl-phosphate synthase small subunit
OG0613	carB carbamoyl-phosphate synthase large subunit
OG0614	putative phosphoesterase
OG0615	hypothetical protein
OG0616	hypothetical protein
OG0617	hypothetical protein
OG0618	V/A-type H+-transporting ATPase subunit F
OG0619	Alcohol dehydrogenase zinc-binding domain protein
OG0620	Fructose-bisphosphate aldolase
OG0621	hypothetical protein
OG0622	acetolactate synthase, large subunit (EC 2.2.1.6)
OG0623	acetolactate synthase, small subunit (EC 2.2.1.6)
OG0624	isopropylmalate/citramalate/homocitrate synthase
OG0625	3-isopropylmalate dehydrogenase (EC 1.1.1.85)
OG0626	hypothetical protein
OG0627	hypothetical protein
OG0628	aspartyl-tRNA synthetase (EC 6.1.1.12)
OG0629	transcription elongation factor NusA
OG0630	oligopeptide/dipeptide ABC transporter, ATPase subunit
OG0631	hypothetical protein
OG0632	hypothetical protein
OG0633	membrane protein DedA, SNARE-associated domain
OG0634	DNA-3-methyladenine glycosylase
OG0635	phage SPO1 DNA polymerase-related protein
OG0636	peptidase U62 modulator of DNA gyrase
OG0637	ATPase, PilT family
OG0638	hypothetical protein
OG0639	hypothetical protein
OG0640	hypothetical protein
OG0641	hypothetical protein
OG0642	hypothetical protein
OG0643	NAD(P)-dependent dehydrogenase, short-chain alcohol dehydrogenase family
OG0644	hypothetical protein
OG0645	hypothetical protein
OG0646	tRNA-intron endonuclease
OG0647	hypothetical protein
OG0648	DNA ligase-1
OG0649	hypothetical protein
OG0650	D-fructose 1,6-bisphosphatase (EC 3.1.3.11)/fructose-bisphosphate aldolase (EC 4.1.2.13)
OG0651	tuf translation elongation factor 1A (EF-1A/EF-Tu)
OG0652	rps10 SSU ribosomal protein S10P
OG0653	RNA polymerase Rbp10
OG0654	hypothetical protein
OG0655	hypothetical protein
OG0656	enoyl-CoA hydratase / 3-hydroxyacyl-CoA dehydrogenase
OG0657	hypothetical protein
OG0658	hypothetical protein
OG0659	histidine triad (HIT) family protein
OG0660	4Fe-4S single cluster domain of Ferredoxin I, DnaJ comain containing
OG0661	Cupin 2 conserved barrel domain protein
OG0662	Cupin domain protein
OG0663	hypothetical protein
OG0664	hypothetical protein
OG0665	Tetratricopeptide repeat-containing protein
OG0666	hypothetical protein
OG0667	aminotransferase class-III
OG0668	Methyltransferase domain-containing protein
OG0669	hypothetical protein
OG0670	msrA peptide methionine sulfoxide reductase
OG0671	alpha/beta hydrolase fold
OG0672	transcriptional regulator, AbrB family
OG0673	hypothetical protein
OG0674	poly(R)-hydroxyalkanoic acid synthase, class III, PhaC subunit
OG0675	Poly(R)-hydroxyalkanoic acid synthase subunit (PHA)
OG0676	hypothetical protein
OG0677	hypothetical protein
OG0678	Tetratricopeptide repeat-containing protein
OG0679	hypothetical protein
OG0680	biotin--acetyl-CoA-carboxylase ligase
OG0681	hypothetical protein
OG0682	CoA-binding domain protein
OG0683	hypothetical protein
OG0684	GTP-binding conserved hypothetical protein TIGR00650
OG0685	Cobalamin (vitamin B12)-binding module, cap domain
OG0686	NAD-dependent epimerase/dehydratase
OG0687	periplasmic binding protein
OG0688	hypothetical protein
OG0689	Uncharacterized conserved protein YbgA, DUF1722 family
OG0690	hypothetical protein
OG0691	cysS cysteinyl-tRNA synthetase (EC 6.1.1.16)
OG0692	nadE NH(3)-dependent NAD(+) synthetase (EC 6.3.1.5)
OG0693	Rieske (2Fe-2S) domain protein
OG0694	adenosylhomocysteinase (EC 3.3.1.1)
OG0695	metG methionyl-tRNA synthetase (EC 6.1.1.10)
OG0696	hypothetical protein
OG0697	hypothetical protein
OG0698	elongation factor Tu domain 2 protein
OG0699	nicotinamide-nucleotide adenylyltransferase
OG0700	ilvC ketol-acid reductoisomerase (EC 1.1.1.86)
OG0701	methylmalonyl-CoA mutase, C-terminal domain
OG0702	hypothetical protein
OG0703	hypothetical protein
OG0704	cytosol alanyl aminopeptidase (EC:3.4.11.14). Metallo peptidase. MEROPS family M01
OG0705	hypothetical protein
OG0706	LAO/AO transport system ATPase
OG0707	methylmalonyl-CoA mutase (EC 5.4.99.2)
OG0708	methylmalonyl-CoA epimerase (EC 5.1.99.1)
OG0709	transcriptional regulator, XRE family
OG0710	hypothetical protein
OG0711	pyruvate phosphate dikinase (EC 2.7.9.1)
OG0712	tpiA triosephosphate isomerase (EC 5.3.1.1)
OG0713	MtN3 and saliva related transmembrane protein
OG0714	replicative DNA polymerase I (EC 2.7.7.7)
OG0715	CMP/dCMP deaminase zinc-binding
OG0716	hypothetical protein
OG0717	DEAD/DEAH box helicase domain protein
OG0718	hypothetical protein
OG0719	PpiC-type peptidyl-prolyl cis-trans isomerase
OG0720	Permease of the drug/metabolite transporter (DMT) superfamily
OG0721	hypothetical protein
OG0722	hypothetical protein
OG0723	pyridoxamine 5'-phosphate oxidase-related FMN-binding
OG0724	hypothetical protein
OG0725	hypothetical protein
OG0726	UbiA prenyltransferase
OG0727	aldo/keto reductase
OG0728	hypothetical protein
OG0729	asparagine synthase (glutamine-hydrolysing)
OG0730	hypothetical protein
OG0731	nucleoid protein Alba
OG0732	DNA-directed RNA polymerase I, II, and III subunit RPABC2
OG0733	hypothetical protein
OG0734	small subunit ribosomal protein S25e
OG0735	hypothetical protein
OG0736	homospermidine synthase (spermidine-specific) (EC 2.5.1.45)
OG0737	hypothetical protein
OG0738	hypothetical protein
OG0739	thrS threonyl-tRNA synthetase (EC 6.1.1.3)/Ser-tRNA(Thr) hydrolase (EC 3.1.1.-)
OG0740	agmatinase (EC 3.5.3.11)
OG0741	CDP-alcohol phosphatidyltransferase
OG0742	SSU ribosomal protein S26E
OG0743	PfkB domain protein, sugar or nucleoside kinase, ribokinase family
OG0744	hypothetical protein
OG0745	nadK NAD+ kinase
OG0746	pyrG CTP synthase (EC 6.3.4.2)
OG0747	hypothetical protein
OG0748	trpA tryptophan synthase, alpha chain (EC 4.2.1.20)
OG0749	trpB tryptophan synthase, beta chain (EC 4.2.1.20)
OG0750	indole-3-glycerol phosphate synthase (EC 4.1.1.48)
OG0751	trpD anthranilate phosphoribosyltransferase (EC 2.4.2.18)
OG0752	anthranilate synthase, component II (EC 4.1.3.27)
OG0753	anthranilate synthase, component I (EC 4.1.3.27)
OG0754	hypothetical protein
OG0755	hypothetical protein
OG0756	hypothetical protein
OG0757	corA magnesium and cobalt transport protein CorA
OG0758	Ion transport protein
OG0759	hypothetical protein
OG0760	N-formylglutamate amidohydrolase
OG0761	hypothetical protein
OG0762	hypothetical protein
OG0763	hypothetical protein
OG0764	hypothetical protein
OG0765	PD-(D/E)XK nuclease superfamily protein
OG0766	D-alanine-D-alanine ligase
OG0767	hypothetical protein
OG0768	hypothetical protein
OG0769	hypothetical protein
OG0770	hypothetical protein
OG0771	hypothetical protein
OG0772	hypothetical protein
OG0773	hypothetical protein
OG0774	hypothetical protein
OG0775	hypothetical protein
OG0776	hypothetical protein
OG0777	hypothetical protein
OG0778	GIY-YIG catalytic domain-containing protein
OG0779	Rad3-related DNA helicase
OG0780	ilvD dihydroxyacid dehydratase (EC 4.2.1.9)
OG0781	hypothetical protein
OG0782	hypothetical protein
OG0783	histidine triad (HIT) protein
OG0784	peptide chain release factor subunit 1 (aeRF-1)
OG0785	Thioredoxin
OG0786	protein of unknown function (DUF4443)
OG0787	putative cobalt transporter subunit CbtB
OG0788	putative transcriptional regulator
OG0789	hypothetical protein
OG0790	phosphonate transport system substrate-binding protein
OG0791	phosphonate transport system ATP-binding protein
OG0792	phosphonate transport system permease protein
OG0793	5-formaminoimidazole-4-carboxamide-1-(beta)-D-ribofuranosyl 5'-monophosphate synthetase
OG0794	aspartyl-tRNA synthetase (EC 6.1.1.12)
OG0795	aspartyl/glutamyl-tRNA(Asn/Gln) amidotransferase subunit C (EC 6.3.5.-)
OG0796	gatA aspartyl/glutamyl-tRNA(Asn/Gln) amidotransferase subunit A (EC 6.3.5.-)
OG0797	gatB aspartyl/glutamyl-tRNA(Asn/Gln) amidotransferase subunit B (EC 6.3.5.-)
OG0798	hypothetical protein
OG0799	AMP-dependent synthetase and ligase
OG0800	circadian clock protein KaiC
OG0801	TIGR00300 family protein
OG0802	hypothetical protein
OG0803	hypothetical protein
OG0804	hypothetical protein
OG0805	metal dependent phosphohydrolase
OG0806	ATP:cob(I)alamin adenosyltransferase
OG0807	hypothetical protein
OG0808	transcriptional regulator, AsnC family
OG0809	Glyoxalase/bleomycin resistance protein/dioxygenase
OG0810	hypothetical protein
OG0811	hypothetical protein
OG0812	hypothetical protein
OG0813	threonine dehydratase
OG0814	purE 5-(carboxyamino)imidazole ribonucleotide mutase
OG0815	purK 5-(carboxyamino)imidazole ribonucleotide synthase
OG0816	hypothetical protein
OG0817	hypothetical protein
OG0818	Nucleotidyl transferase
OG0819	luciferase family protein
OG0820	acetyl-CoA/propanoyl-CoA C-acetyltransferase
OG0821	hypothetical protein
OG0822	hypothetical protein
OG0823	holliday junction resolvase (hjc)
OG0824	hypothetical protein
OG0825	hypothetical protein
OG0826	hypothetical protein
OG0827	hypothetical protein
OG0828	L-threonine synthase (EC 4.2.3.1)
OG0829	glyceraldehyde 3-phosphate dehydrogenase (NAD(P)+) (EC 1.2.1.59)
OG0830	hypothetical protein
OG0831	hypothetical protein
OG0832	DSBA oxidoreductase
OG0833	hydroxymethylglutaryl-CoA synthase (EC 2.3.3.10)
OG0834	hypothetical protein
OG0835	bioD dethiobiotin synthase (EC 6.3.3.3)
OG0836	aminotransferase class-III
OG0837	bioB biotin synthase (EC 2.8.1.6)
OG0838	cytochrome c biogenesis protein transmembrane region
OG0839	Redoxin domain protein
OG0840	division protein CdvB, Snf7/Vps24/ESCRT-III family
OG0841	hypothetical protein
OG0842	hypothetical protein
OG0843	hypothetical protein
OG0844	rpl3 ribosomal protein L3
OG0845	rpl4 LSU ribosomal protein L4P
OG0846	rpl23p LSU ribosomal protein L23P
OG0847	rps19 SSU ribosomal protein S19P
OG0848	rpl22 LSU ribosomal protein L22P
OG0849	rps3 SSU ribosomal protein S3P
OG0850	rpl29p ribosomal protein L29
OG0851	rnp1 ribonuclease P protein subunit Rpp29 (EC 3.1.26.5)
OG0852	rps17p SSU ribosomal protein S17P
OG0853	rpl14 LSU ribosomal protein L14P
OG0854	rpl24p KOW domain protein
OG0855	rps4e SSU ribosomal protein S4E
OG0856	rpl5 LSU ribosomal protein L5P
OG0857	rps14 SSU ribosomal protein S14P
OG0858	rps8 SSU ribosomal protein S8P
OG0859	rpl6 LSU ribosomal protein L6P
OG0860	hypothetical protein
OG0861	hypothetical protein
OG0862	hypothetical protein
OG0863	protein of unknown function (DUF4352)
OG0864	pyridoxamine 5'-phosphate oxidase-related FMN-binding
OG0865	transcriptional regulator, ArsR family
OG0866	purC phosphoribosylaminoimidazole-succinocarboxamide synthase (EC 6.3.2.6)
OG0867	Response regulator receiver domain-containing protein
OG0868	Nucleotidyltransferase
OG0869	amidophosphoribosyltransferase (EC 2.4.2.14)
OG0870	purL phosphoribosylformylglycinamidine synthase subunit II (EC 6.3.5.3)
OG0871	purQ phosphoribosylformylglycinamidine synthase subunit I (EC 6.3.5.3)
OG0872	purS phosphoribosylformylglycinamidine synthase, purS
OG0873	hypothetical protein
OG0874	tatC sec-independent protein translocase protein TatC
OG0875	sec-independent protein translocase protein TatA
OG0876	coenzyme Q-binding protein COQ10
OG0877	4-hydroxy-3-polyprenylbenzoate decarboxylase
OG0878	IMP biosynthesis enzyme PurP domain protein
OG0879	hypothetical protein
OG0880	hypothetical protein
OG0881	hypothetical protein
OG0882	hypothetical protein
OG0883	hypothetical protein
OG0884	trk system potassium uptake protein TrkH
OG0885	hypothetical protein
OG0886	hypothetical protein
OG0887	hypothetical protein
OG0888	hypothetical protein
OG0889	Mut7-C RNAse domain-containing protein
OG0890	hypothetical protein
OG0891	hypothetical protein
OG0892	hypothetical protein
OG0893	O-methyltransferase family 3
OG0894	hypothetical protein
OG0895	hypothetical protein
OG0896	hypothetical protein
OG0897	hypothetical protein
OG0898	hypothetical protein
OG0899	hypothetical protein
OG0900	DNA polymerase type B
OG0901	Site-specific recombinase XerC/Integrase
OG0902	translation elongation factor 2 (EF-2/EF-G)
OG0903	hypothetical protein
OG0904	mqnD 1,4-dihydroxy-6-naphthoate synthase
OG0905	hypothetical protein
OG0906	hypothetical protein
OG0907	uncharacterized protein, MTH1187 family
OG0908	F420, menaquinone cofactor biosynthesis, radical SAM domain-containing
OG0909	hypothetical protein
OG0910	Tetratricopeptide repeat-containing protein
OG0911	TPR repeat-containing protein
OG0912	DnaJ domain-containing protein
OG0913	hypothetical protein
OG0914	FAD/FMN-containing dehydrogenase
OG0915	hypothetical protein
OG0916	hypothetical protein
OG0917	Helicase conserved C-terminal domain-containing protein
OG0918	hypothetical protein
OG0919	hypothetical protein
OG0920	hypothetical protein
OG0921	arsenate reductase
OG0922	hypothetical protein
OG0923	hypothetical protein
OG0924	CxxC-x17-CxxC domain-containing protein
OG0925	binding-protein-dependent transport systems inner membrane component
OG0926	binding-protein-dependent transport systems inner membrane component
OG0927	hypothetical protein
OG0928	hypothetical protein
OG0929	Proteasome lid subunit RPN8/RPN11, contains Jab1/MPN metalloenzyme (JAMM) motif
OG0930	hypothetical protein
OG0931	Polyketide cyclase / dehydrase and lipid transport
OG0932	hypothetical protein
OG0933	hypothetical protein
OG0934	AsnC family protein
OG0935	hypothetical protein
OG0936	fen flap endonuclease 1
OG0937	PAS domain S-box-containing protein
OG0938	acetyl-coenzyme A synthetase (EC 6.2.1.1)
OG0939	hypothetical protein
OG0940	hypothetical protein
OG0941	thymidylate synthase complementing protein ThyX
OG0942	methionine-R-sulfoxide reductase
OG0943	homoserine dehydrogenase (EC 1.1.1.3)
OG0944	RNA-binding protein, containing PUA domain
OG0945	psmB1 Proteasome endopeptidase complex
OG0946	peptidase M20
OG0947	NAD(P)H-hydrate epimerase
OG0948	tRNA (adenine57-N1/adenine58-N1)-methyltransferase
OG0949	hypothetical protein
OG0950	hypothetical protein
OG0951	argS arginyl-tRNA synthetase (EC 6.1.1.19)
OG0952	phosphoglycolate phosphatase
OG0953	small GTP-binding protein
OG0954	Collagen triple helix repeat
OG0955	TPR repeat-containing protein
OG0956	thiosulfate/3-mercaptopyruvate sulfurtransferase, rhodanese domain protein
OG0957	sulfite reductase (ferredoxin)
OG0958	thiazole-adenylate synthase
OG0959	hypothetical protein
OG0960	malate dehydrogenase (NAD) (EC 1.1.1.37)
OG0961	hypothetical protein
OG0962	Nucleotide-binding universal stress protein, UspA family
OG0963	thioredoxin reductase (NADPH)
OG0964	hypothetical protein
OG0965	Tryptophan synthase beta subunit-like PLP-dependent enzyme
OG0966	SirA family protein
OG0967	hypothetical protein
OG0968	coenzyme F420-0 gamma-glutamyl ligase (EC 6.3.2.31)
OG0969	phosphoserine phosphatase SerB
OG0970	hypothetical protein
OG0971	proS prolyl-tRNA synthetase (EC 6.1.1.15)
OG0972	ergothioneine biosynthesis protein EgtB
OG0973	Histidine-specific methyltransferase, SAM-dependent
OG0974	oligopeptide/dipeptide ABC transporter, ATPase subunit
OG0975	SMC domain protein
OG0976	Carbon-nitrogen hydrolase
OG0977	Myo-inositol-1-phosphate synthase
OG0978	deoxyhypusine synthase (EC 2.5.1.46)
OG0979	uncharacterized protein
OG0980	Threonine/homoserine/homoserine lactone efflux protein
OG0981	hypothetical protein
OG0982	hypothetical protein
OG0983	DNA polymerase IV (DinB-like DNA polymerase)
OG0984	thaumarchaeosortase
OG0985	hypothetical protein
OG0986	hypothetical protein
OG0987	hypothetical protein
OG0988	hypothetical protein
OG0989	3-hydroxyisobutyrate dehydrogenase
OG0990	short-chain dehydrogenase/reductase SDR
OG0991	hypothetical protein
OG0992	hypothetical protein
OG0993	2,3-di-O-geranylgeranylglyceryl phosphate reductase (EC 1.3.99.-)
OG0994	Methyltransferase type 11
OG0995	LPPG:FO 2-phospho-L-lactate transferase (EC 2.7.8.28)
OG0996	phospholactate guanylyltransferase (EC 2.7.7.-)
OG0997	CAAX protease self-immunity
OG0998	translation initiation factor 1 (eIF-1/SUI1)
OG0999	UPF0148 protein
OG1000	putative membrane protein
OG1001	hypothetical protein
OG1002	peptide/nickel transport system substrate-binding protein
OG1003	pre-rRNA-processing protein TSR3
OG1004	MG2 domain-containing protein
OG1005	hypothetical protein
OG1006	hypothetical protein
OG1007	map methionine aminopeptidase, type II (EC 3.4.11.18)
OG1008	hypothetical protein
OG1009	hypothetical protein
OG1010	tRNA-binding protein
OG1011	Polyketide cyclase/dehydrase
OG1012	glycosyl transferase family 2
OG1013	FO synthase subunit 1 (EC 2.5.1.77)
OG1014	FO synthase subunit 2 (EC 2.5.1.77)
OG1015	peptidase U62 modulator of DNA gyrase
OG1016	ammonium transporter (TC 1.A.11)
OG1017	nitrogen regulatory protein P-II family
OG1018	nitrogen regulatory protein P-II family
OG1019	hypothetical protein
OG1020	uncharacterized protein
OG1021	purM phosphoribosylformylglycinamidine cyclo-ligase (EC 6.3.3.1)
OG1022	transporter, CPA2 family (TC 2.A.37)
OG1023	histone acetyltransferase, ELP3 family
OG1024	lysS lysyl-tRNA synthetase, class I (EC 6.1.1.6)
OG1025	hypothetical protein
OG1026	pyridoxamine 5'-phosphate oxidase-related FMN-binding
OG1027	hypothetical protein
OG1028	hypothetical protein
OG1029	Ferritin Dps family protein
OG1030	conserved hypothetical protein, membrane
OG1031	hypothetical protein
OG1032	DNA-3-methyladenine glycosylase I (EC 3.2.2.20)
OG1033	hypothetical protein
OG1034	putative signal-transduction protein with CBS domains
OG1035	hypothetical protein
OG1036	hypothetical protein
OG1037	Aquaporin transporter
OG1038	alkyl hydroperoxide reductase/ Thiol specific antioxidant/ Mal allergen
OG1039	hypothetical protein
OG1040	3-octaprenyl-4hydroxybenzoate decarboxylase (EC 4.1.1.-)
OG1041	mqnC de-hypoxanthine futalosine cyclase
OG1042	aroA' 2-amino-3,7-dideoxy-D-threo-hept-6-ulosonate synthase
OG1043	aroB' 3-dehydroquinate synthase II
OG1044	aroD 3-dehydroquinate dehydratase (EC 4.2.1.10)
OG1045	aroE shikimate dehydrogenase (EC 1.1.1.25)
OG1046	aroK shikimate kinase (EC 2.7.1.71)
OG1047	aroA 3-phosphoshikimate 1-carboxyvinyltransferase (EC 2.5.1.19)
OG1048	aroC chorismate synthase (EC 4.2.3.5)
OG1049	aminotransferase class I and II
OG1050	Prephenate dehydrogenase
OG1051	NUDIX hydrolase
OG1052	thiC hydroxymethylpyrimidine synthase
OG1053	hydroxymethylpyrimidine/phosphomethylpyrimidine kinase
OG1054	Nucleotide-diphospho-sugar transferase
OG1055	glucosamine-phosphate N-acetyltransferase (EC 2.3.1.4)
OG1056	hypothetical protein
OG1057	UDPglucose--hexose-1-phosphate uridylyltransferase
OG1058	phosphoglycerate mutase (EC 5.4.2.1)
OG1059	hypothetical protein
OG1060	Ribosomal protein S24e
OG1061	rps27ae SSU ribosomal protein S27AE
OG1062	hypothetical protein
OG1063	tRNA pseudouridine synthase 10
OG1064	srp54 signal recognition particle subunit FFH/SRP54 (srp54)
OG1065	metal-binding-domain/4Fe-4S-binding-domain containing ABC transporter, ATP-binding protein
OG1066	eif5a translation initiation factor 5A precursor (eIF-5A)
OG1067	hypothetical protein
OG1068	cold shock protein (beta-ribbon, CspA family)
OG1069	hypothetical protein
OG1070	Alcohol dehydrogenase GroES domain protein
OG1071	condensin subunit ScpA
OG1072	condensin subunit ScpB
OG1073	rps8e SSU ribosomal protein S8E
OG1074	signal recognition particle, subunit SRP19 (srp19)
OG1075	RNA-binding protein
OG1076	Transcription initiation factor IIB (TFIIB)
OG1077	FeS assembly ATPase SufC
OG1078	Chlorite dismutase
OG1079	Predicted oxidoreductase
OG1080	hypothetical protein
OG1081	DNA-binding transcriptional regulator, Lrp family
OG1082	precorrin-2 dehydrogenase / sirohydrochlorin ferrochelatase
OG1083	hemA glutamyl-tRNA reductase (EC 1.2.1.70)
OG1084	porphobilinogen synthase (EC 4.2.1.24)
OG1085	hypothetical protein
OG1086	metal dependent phosphohydrolase
OG1087	hypothetical protein
OG1088	replication factor A1
OG1089	hypothetical protein
OG1090	hypothetical protein
OG1091	hypothetical protein
OG1092	phosphoesterase PA-phosphatase related
OG1093	pgk phosphoglycerate kinase (EC 2.7.2.3)
OG1094	hypothetical protein
OG1095	SUF system FeS assembly protein, NifU family
OG1096	cysteine desulfurase (EC 2.8.1.7)
OG1097	Iron-regulated ABC transporter permease protein SufD
OG1098	sufB Iron-regulated ABC transporter membrane component SufB
OG1099	uroporphyrinogen-III synthase (EC 4.2.1.75)
OG1100	uroporphyrin-III C-methyltransferase
OG1101	hemC hydroxymethylbilane synthase (EC 2.5.1.61)
OG1102	hemL glutamate-1-semialdehyde 2,1-aminomutase (EC 5.4.3.8)
OG1103	Aquaporin transporter
OG1104	transcriptional regulator, ArsR family
OG1105	Nitrogen regulatory protein P-II
OG1106	hypothetical protein
OG1107	hypothetical protein
OG1108	ABC-2 type transport system permease protein
OG1109	ABC-2 type transport system ATP-binding protein
OG1110	hypothetical protein
OG1111	F420H(2)-dependent quinone reductase
OG1112	regulatory protein, arsR family
OG1113	Beta propeller domain-containing family
OG1114	hypothetical protein
OG1115	hypothetical protein
OG1116	Tetratricopeptide repeat-containing protein
OG1117	hypothetical protein
OG1118	hypothetical protein
OG1119	hypothetical protein
OG1120	tRNA-intron endonuclease
OG1121	large subunit ribosomal protein L10e
OG1122	hypothetical protein
OG1123	hypothetical protein
OG1124	hypothetical protein
OG1125	glycosyl transferase family 2
OG1126	4Fe-4S ferredoxin iron-sulfur binding domain protein
OG1127	hypothetical protein
OG1128	thiosulfate/3-mercaptopyruvate sulfurtransferase, rhodanese domain protein
OG1129	nadK ATP-NAD/AcoX kinase
OG1130	UPF0271 protein
OG1131	DNA excision repair protein ERCC-4
OG1132	pfdB prefoldin, beta subunit
OG1133	KEOPS complex subunit Pcc1
OG1134	rpl37ae large subunit ribosomal protein L37Ae
OG1135	rrp42 ribosomal RNA-processing protein RRP42 (EC 3.1.13.-)
OG1136	rrp41 ribosomal RNA-processing protein RRP41/SKI6 (EC 3.1.13.-)
OG1137	rrp4 KH type 1 domain protein
OG1138	ribosome maturation protein SDO1
OG1139	DNA-directed RNA polymerase subunit D
OG1140	large subunit ribosomal protein L18e
OG1141	large subunit ribosomal protein L13
OG1142	small subunit ribosomal protein S9
OG1143	Nucleotide-diphospho-sugar transferase
OG1144	3-isopropylmalate dehydratase, small subunit (EC 4.2.1.33)
OG1145	3-isopropylmalate dehydratase, large subunit (EC 4.2.1.33)
OG1146	3-isopropylmalate dehydratase, small subunit (EC 4.2.1.33)
OG1147	leuC 3-isopropylmalate dehydratase, large subunit (EC 4.2.1.33)
OG1148	coenzyme F420-0 gamma-glutamyl ligase (EC 6.3.2.31)
OG1149	hypothetical protein
OG1150	hypothetical protein
OG1151	hypothetical protein
OG1152	hypothetical protein
OG1153	2-oxoglutarate ferredoxin oxidoreductase subunit beta
OG1154	2-oxoglutarate ferredoxin oxidoreductase subunit alpha
OG1155	glyoxylate reductase
OG1156	hypothetical protein
OG1157	hypothetical protein
OG1158	FAD dependent oxidoreductase
OG1159	Universal stress protein family protein
OG1160	hypothetical protein
OG1161	hypothetical protein
OG1162	truB tRNA pseudouridine synthase B (EC 4.2.1.70)
OG1163	cmk cytidylate kinase
OG1164	membrane protein-like protein
OG1165	adkA adenylate kinase
OG1166	secY protein translocase subunit secY/sec61 alpha
OG1167	rpl15 LSU ribosomal protein L15P
OG1168	rpl30p LSU ribosomal protein L30P
OG1169	SSU ribosomal protein S5P
OG1170	rpl18 LSU ribosomal protein L18P
OG1171	arcB ornithine carbamoyltransferase (EC 2.1.3.3)
OG1172	fused signal recognition particle receptor
OG1173	pfdA prefoldin, alpha subunit
OG1174	peptidase S8 and S53 subtilisin kexin sedolisin
OG1175	pckA Phosphoenolpyruvate carboxykinase (ATP)
OG1176	LSU ribosomal protein L32E
OG1177	rpl19e LSU ribosomal protein L19E
OG1178	methylated-DNA-[protein]-cysteine S-methyltransferase
OG1179	D-aminoacyl-tRNA deacylase
OG1180	spt5 LSU ribosomal protein L24A
OG1181	rpl11 LSU ribosomal protein L11P
OG1182	transcriptional regulator, AsnC family
OG1183	rpl1 LSU ribosomal protein L1P
OG1184	rpl10 LSU ribosomal protein L10P
OG1185	Electron transfer DM13
OG1186	Glyoxalase/bleomycin resistance protein/dioxygenase
OG1187	hypothetical protein
OG1188	hypothetical protein
OG1189	Protein of unknown function (DUF3179)
OG1190	phosphate ABC transporter substrate-binding protein, PhoT family (TC 3.A.1.7.1)
OG1191	phosphate ABC transporter membrane protein 1, PhoT family (TC 3.A.1.7.1)
OG1192	phosphate ABC transporter membrane protein 2, PhoT family (TC 3.A.1.7.1)
OG1193	pstB phosphate ABC transporter ATP-binding protein, PhoT family (TC 3.A.1.7.1)
OG1194	phosphate uptake regulator, PhoU
OG1195	Nucleotide-binding universal stress protein, UspA family
OG1196	hypothetical protein
OG1197	Uncharacterized membrane protein YeiH
OG1198	large subunit ribosomal protein L12
OG1199	hypothetical protein
OG1200	alaS alanyl-tRNA synthetase (EC 6.1.1.7)
OG1201	leuS leucyl-tRNA synthetase (EC 6.1.1.4)
OG1202	Dehydrogenase (flavoprotein)-like protein
OG1203	hypothetical protein
OG1204	hypothetical protein
OG1205	rps7 small subunit ribosomal protein S7
OG1206	rps12 small subunit ribosomal protein S12
OG1207	nusA N utilization substance protein A
OG1208	large subunit ribosomal protein L30e
OG1209	hypothetical protein
OG1210	hypothetical protein
OG1211	small ribonucleoprotein
OG1212	DNA-directed RNA polymerase subunit A'
OG1213	DNA-directed RNA polymerase subunit B
OG1214	rpoH DNA-directed RNA polymerase subunit H
OG1215	PEFG-CTERM domain-containing protein
OG1216	PEFG-CTERM domain-containing protein
OG1217	PEFG-CTERM domain-containing protein
OG1218	PEFG-CTERM domain-containing protein
OG1219	cysteine desulfurase
OG1220	uncharacterized protein
OG1221	hypothetical protein
OG1222	mdh malate dehydrogenase (NAD) (EC 1.1.1.37)
OG1223	1-(5-phosphoribosyl)-5-amino-4-imidazole- carboxylate (AIR) carboxylase
OG1224	Radical SAM superfamily enzyme YgiQ, UPF0313 family
OG1225	hypothetical protein
OG1226	hypothetical protein
OG1227	hypothetical protein
OG1228	hypothetical protein
OG1229	small subunit ribosomal protein S13
OG1230	small subunit ribosomal protein S4
OG1231	glutamine--fructose-6-phosphate transaminase
OG1232	Nicotinate-nucleotide-dimethylbenzimidazole phosphoribosyltransferase
OG1233	Glyoxylase, beta-lactamase superfamily II
OG1234	NAD(P)H-hydrate epimerase
OG1235	translin
OG1236	rpoN DNA-directed RNA polymerase, subunit N (EC 2.7.7.6)
OG1237	eno Phosphopyruvate hydratase
OG1238	rps2 SSU ribosomal protein S2P
OG1239	mvk mevalonate kinase (EC 2.7.1.36)
OG1240	isopentenyl phosphate kinase (EC 2.7.4.-)
OG1241	isopentenyl-diphosphate delta-isomerase (EC 5.3.3.2)
OG1242	farnesyl-diphosphate synthase (EC 2.5.1.10)/geranylgeranyl-diphosphate synthase (EC 2.5.1.29)
OG1243	gltX glutamyl-tRNA synthetase (EC 6.1.1.17)
OG1244	5-carboxymethyl-2-hydroxymuconate Delta-isomerase
OG1245	Acetyltransferase (GNAT) family protein
OG1246	Ferredoxin subunit of nitrite reductase or a ring-hydroxylating dioxygenase
OG1247	hypothetical protein
OG1248	hypothetical protein
OG1249	hypothetical protein
OG1250	Mg2 transporter protein CorA family protein
OG1251	tal transaldolase (EC 2.2.1.2)
OG1252	transketolase subunit B (EC 2.2.1.1)
OG1253	ribulose-phosphate 3-epimerase
OG1254	hypothetical protein
OG1255	pepA Leucyl aminopeptidase
OG1256	ABC transporter related
OG1257	methyltransferase (EC 2.1.1.-)
OG1258	transcription regulator containing HTH domain-like protein
OG1259	[SSU ribosomal protein S18P]-alanine acetyltransferase (EC 2.3.1.128)
OG1260	Peptidase family M50
OG1261	hypothetical protein
OG1262	pyrE orotate phosphoribosyltransferase (EC 2.4.2.10)
OG1263	pyrroloquinoline-quinone synthase
OG1264	octaprenyl-diphosphate synthase
OG1265	F420H2 dehydrogenase subunit N/NADH dehydrogenase subunit N (EC 1.6.5.3)
OG1266	NADH dehydrogenase subunit L (EC 1.6.5.3)
OG1267	NADH dehydrogenase subunit M (EC 1.6.5.3)
OG1268	NADH dehydrogenase subunit K (EC 1.6.5.3)
OG1269	NADH dehydrogenase subunit J (EC 1.6.5.3)
OG1270	4Fe-4S ferredoxin iron-sulfur binding domain protein
OG1271	NADH dehydrogenase subunit H (EC 1.6.5.3)
OG1272	NADH dehydrogenase subunit D (EC 1.6.5.3)
OG1273	F420H2 dehydrogenase subunit C
OG1274	NADH dehydrogenase subunit B (EC 1.6.5.3)
OG1275	NADH dehydrogenase subunit A (EC 1.6.5.3)
OG1276	alkyl hydroperoxide reductase/ Thiol specific antioxidant/ Mal allergen
OG1277	biotin carboxyl carrier protein
OG1278	acetyl-CoA/propionyl-CoA carboxylase
OG1279	acetyl-CoA/propionyl-CoA carboxylase
OG1280	hypothetical protein
OG1281	replication factor C large subunit
OG1282	hypothetical protein
OG1283	Inositol monophosphatase
OG1284	Protein of unknown function (DUF1059)
OG1285	hemA glutamyl-tRNA reductase (EC 1.2.1.70)
OG1286	colicin import membrane protein
OG1287	argH argininosuccinate lyase (EC 4.3.2.1)
OG1288	protein of unknown function DUF59
OG1289	succinate dehydrogenase subunit B (EC 1.3.5.1)
OG1290	succinate dehydrogenase subunit D (EC 1.3.5.1)
OG1291	succinate dehydrogenase subunit C (EC 1.3.5.1)
OG1292	succinate dehydrogenase subunit A (EC 1.3.5.1)
OG1293	transcriptional regulator, PadR-like family
OG1294	carboxyvinyl-carboxyphosphonate phosphorylmutase
OG1295	HEAT repeat-containing protein
OG1296	hypothetical protein
OG1297	branched chain amino acid aminotransferase apoenzyme (EC 2.6.1.42)
OG1298	oxidoreductase domain protein
OG1299	Uncharacterized conserved protein YbaR, Trm112 family
OG1300	Hexapeptide repeat, transferase activity
OG1301	Oxidoreductase, N-terminal
OG1302	hel308 DEAD/DEAH box helicase domain protein
OG1303	replicative DNA helicase Mcm (EC 3.6.1.-)
OG1304	DNA replication factor GINS
OG1305	replication factor C small subunit
OG1306	eif6 translation initiation factor 6 (aeIF-6)
OG1307	histidyl-tRNA synthetase (EC 6.1.1.21)
OG1308	Uracil-DNA glycosylase superfamily
OG1309	membrane protein DedA, SNARE-associated domain
OG1310	Alcohol dehydrogenase GroES domain protein
OG1311	Glyoxalase/Bleomycin resistance protein/Dihydroxybiphenyl dioxygenase
OG1312	archease family protein
OG1313	hypothetical protein
OG1314	thioredoxin
OG1315	infB translation initiation factor eaIF-5B
OG1316	ndk nucleoside diphosphate kinase (EC 2.7.4.6)
OG1317	rpl24e LSU ribosomal protein L24E
OG1318	rps28e SSU ribosomal protein S28E
OG1319	rpl7ae LSU ribosomal protein L7AE
OG1320	Phosphoglucosamine mutase
OG1321	formyltetrahydrofolate deformylase (EC 3.5.1.10)
OG1322	Creatininase
OG1323	Small nuclear ribonucleoprotein, LSM family
OG1324	hypothetical protein
OG1325	ribose-5-phosphate isomerase (EC 5.3.1.6)
OG1326	Dihydropyrimidinase
OG1327	hypothetical protein
OG1328	hypothetical protein
OG1329	thioredoxin
OG1330	hypothetical protein
OG1331	peptidase S26B, signal peptidase
OG1332	vinylacetyl-CoA delta-isomerase (EC 5.3.3.3)/4-hydroxybutyryl-CoA dehydratase (EC 4.2.1.-)
OG1333	4-hydroxybutyryl-CoA synthetase (ADP-forming)
OG1334	ribonuclease HI
OG1335	hypothetical protein
OG1336	hypothetical protein
OG1337	transcriptional regulator, ArsR family
OG1338	Radical SAM superfamily protein
OG1339	hypothetical protein
OG1340	hypothetical protein
OG1341	hypothetical protein
OG1342	GCN5-related N-acetyltransferase
OG1343	Methyltransferase domain-containing protein
OG1344	branched chain amino acid aminotransferase apoenzyme (EC 2.6.1.42)
OG1345	aspartate kinase (EC 2.7.2.4)
OG1346	Glycosyltransferase 28 domain
OG1347	hypothetical protein
OG1348	Polyketide cyclase / dehydrase and lipid transport
OG1349	hypothetical protein
OG1350	cytochrome c oxidase assembly protein subunit 15
OG1351	Copper binding protein, plastocyanin/azurin family
OG1352	cytochrome c oxidase subunit 1
OG1353	cytochrome c oxidase subunit 2
OG1354	hypothetical protein
OG1355	probable phosphoglycerate mutase
OG1356	reduced coenzyme F420:NADP oxidoreductase (EC 1.6.99.-)
OG1357	hypothetical protein
OG1358	pyridoxamine 5'-phosphate oxidase-related FMN-binding
OG1359	L-alanine aminotransferase apoenzyme (EC 2.6.1.2)
OG1360	hypothetical protein
OG1361	hypothetical protein
OG1362	hypothetical protein
OG1363	short-chain dehydrogenase/reductase SDR
OG1364	Metal-sulfur cluster biosynthetic enzyme
OG1365	methylthioribose-1-phosphate isomerase
OG1366	bifunctional phosphoglucose/phosphomannose isomerase (EC 5.3.1.8; EC 5.3.1.9)
OG1367	NAD-dependent epimerase/dehydratase
OG1368	holo-[acyl-carrier-protein] synthase
OG1369	Polysaccharide biosynthesis C-terminal domain-containing protein
OG1370	GDP-mannose 4,6-dehydratase
OG1371	oxidoreductase domain protein
OG1372	hypothetical protein
OG1373	Sugar-specific transcriptional regulator TrmB
OG1374	iron (metal) dependent repressor, DtxR family
OG1375	hypothetical protein
OG1376	protein of unknown function UPF0047 family
OG1377	hypothetical protein
OG1378	pelA cell division protein pelota
OG1379	CutA1 divalent ion tolerance protein
OG1380	Oxidoreductase, N-terminal
OG1381	TIGR00269 family protein
OG1382	hypothetical protein
OG1383	acylphosphatase
OG1384	rpl2 LSU ribosomal protein L2P
OG1385	glutamyl-tRNA(Gln) amidotransferase subunit D (EC 6.3.5.7)
OG1386	gatE glutamyl-tRNA(Gln) amidotransferase subunit E (EC 6.3.5.7)
OG1387	hypothetical protein
OG1388	molecular chaperone DnaJ
OG1389	molecular chaperone DnaK
OG1390	molecular chaperone GrpE
OG1391	hypothetical protein
OG1392	hypothetical protein
OG1393	UDP-glucose/GDP-mannose dehydrogenase family, central domain
OG1394	ABC-2 type transport system permease protein
OG1395	ABC-2 type transport system ATP-binding protein
OG1396	nucleic acid binding OB-fold tRNA/helicase-type
OG1397	ATP-dependent helicase Lhr and Lhr-like helicase
OG1398	RecA/RadA recombinase-like protein
OG1399	Small nuclear ribonucleoprotein, LSM family
OG1400	methionine adenosyltransferase (EC 2.5.1.6)
OG1401	NAD-dependent epimerase/dehydratase
OG1402	cobalt-precorrin-5B (C1)-methyltransferase
OG1403	cobalt-precorrin 5A acetaldehyde-lyase (EC 3.7.1.12)
OG1404	Sirohydrochlorin ferrochelatase
OG1405	precorrin-8X methylmutase (EC 5.4.1.2)
OG1406	cbiA hydrogenobyrinic acid a,c-diamide synthase (glutamine-hydrolysing) (EC 6.3.5.9)/cobyrinate a,c-diamide synthase (EC 6.3.5.11)
OG1407	cob(I)yrinic acid a,c-diamide adenosyltransferase (EC 2.5.1.17)
OG1408	translation initiation factor 2 subunit alpha (aeIF-2a)
OG1409	H/ACA ribonucleoprotein complex subunit 3
OG1410	dolichyl-diphosphooligosaccharide--protein glycosyltransferase
OG1411	phospholipid-binding protein, PBP family
OG1412	hypothetical protein
OG1413	translation initiation factor 2 subunit 3
OG1414	small subunit ribosomal protein S6e
OG1415	hypothetical protein
OG1416	TPR repeat-containing protein
OG1417	glutamine amidotransferase class-I
OG1418	hypothetical protein
OG1419	priS DNA primase small subunit (EC 2.7.7.-)
OG1420	priL DNA primase large subunit (EC 2.7.7.-)
OG1421	nfo Endonuclease IV (EC 3.1.21.-)
OG1422	glycyl-tRNA synthetase (EC 6.1.1.14)
OG1423	glutamate racemase (EC 5.1.1.3)
OG1424	precorrin-4 C11-methyltransferase (EC 2.1.1.133)/cobalt-factor II C20-methyltransferase (EC 2.1.1.151)
OG1425	precorrin-2 C20-methyltransferase (EC 2.1.1.130)/cobalt-factor II C20-methyltransferase (EC 2.1.1.151)
OG1426	cbiT precorrin-6Y C5,15-methyltransferase (decarboxylating), CbiT subunit
OG1427	hypothetical protein
OG1428	protein of unknown function DUF814
OG1429	predicted aconitase subunit 2 (EC 4.2.1.3)
OG1430	predicted aconitase subunit 1 (EC 4.2.1.3)
OG1431	nth DNA-(apurinic or apyrimidinic site) lyase (EC 4.2.99.18)/endonuclease III (EC 3.2.2.-)
OG1432	sat sulfate adenylyltransferase (EC 2.7.7.4)
OG1433	phosphoadenylylsulfate reductase (thioredoxin) (EC 1.8.4.8)
OG1434	Thiamine biosynthesis ATP pyrophosphatase-like protein
OG1435	hypothetical protein
OG1436	hypothetical protein
OG1437	hypothetical protein
OG1438	short-chain dehydrogenase/reductase SDR
OG1439	hypothetical protein
OG1440	hypothetical protein
OG1441	thrB homoserine kinase (EC 2.7.1.39)
OG1442	7-cyano-7-deazaguanine synthase
OG1443	hypothetical protein
OG1444	folE GTP cyclohydrolase I (EC 3.5.4.16)
OG1445	queE Organic radical activating enzyme
OG1446	hypothetical protein
OG1447	Uncharacterized membrane protein
OG1448	Predicted transcriptional regulator
OG1449	hypothetical protein
OG1450	hypothetical protein
OG1451	NAD(P)-dependent dehydrogenase, short-chain alcohol dehydrogenase family
OG1452	hypothetical protein
OG1453	3'(2'),5'-bisphosphate nucleotidase (EC 3.1.3.7)
OG1454	adenylylsulfate kinase (EC 2.7.1.25)
OG1455	sodium/proton antiporter, CPA1 family (TC 2.A.36)
OG1456	hypothetical protein
OG1457	hypothetical protein
OG1458	hypothetical protein
OG1459	hypothetical protein
OG1460	crcB camphor resistance protein CrcB
OG1461	Transcription factor TFIIB cyclin-related
OG1462	hypothetical protein
OG1463	hypothetical protein
OG1464	FAD-dependent pyridine nucleotide-disulphide oxidoreductase
OG1465	peptidyl-prolyl cis-trans isomerase B (cyclophilin B)
OG1466	hypothetical protein
OG1467	precorrin-6Y C5,15-methyltransferase (decarboxylating) (EC 2.1.1.132)
OG1468	hypothetical protein
OG1469	polB DNA-directed DNA polymerase
OG1470	ORC complex protein Cdc6/Orc1
OG1471	rpl37e LSU ribosomal protein L37E
OG1472	protein of unknown function DUF6 transmembrane
OG1473	Kelch repeat protein
OG1474	hypothetical protein
OG1475	transcriptional regulator, ArsR family
OG1476	hypothetical protein
OG1477	Predicted Fe2+/Mn2+ transporter, VIT1/CCC1 family
OG1478	hypothetical protein
OG1479	hypothetical protein
OG1480	hypothetical protein
OG1481	hypothetical protein
OG1482	hypothetical protein
OG1483	hypothetical protein
OG1484	hypothetical protein
OG1485	glycosyl hydrolase BNR repeat-containing protein
OG1486	hypothetical protein
OG1487	hypothetical protein
OG1488	YHS domain containing protein
OG1489	YHS domain-containing protein
OG1490	hypothetical protein
OG1491	hypothetical protein
OG1492	hypothetical protein
OG1493	ribonuclease P protein subunit RPR2
OG1494	hypothetical protein
OG1495	hypothetical protein
OG1496	hypothetical protein
OG1497	hypothetical protein
OG1498	hypothetical protein
OG1499	Nucleotide-binding universal stress protein, UspA family
OG1500	hypothetical protein
OG1501	hypothetical protein
OG1502	hypothetical protein
OG1503	hypothetical protein
OG1504	hypothetical protein
OG1505	hypothetical protein
OG1506	hypothetical protein
OG1507	hypothetical protein
OG1508	hypothetical protein
OG1509	hypothetical protein
OG1510	hypothetical protein
OG1511	hypothetical protein
OG1512	Uncharacterized conserved protein, DUF302 family
OG1513	Helix-turn-helix domain-containing protein
OG1514	agmatinase
OG1515	1-pyrroline-5-carboxylate dehydrogenase
OG1516	L-proline dehydrogenase
OG1517	hypothetical protein
OG1518	hypothetical protein
OG1519	hypothetical protein
OG1520	hypothetical protein
OG1521	hypothetical protein
OG1522	hypothetical protein
OG1523	hypothetical protein
OG1524	hypothetical protein
OG1525	hypothetical protein
OG1526	hypothetical protein
OG1527	hypothetical protein
OG1528	hypothetical protein
OG1529	Cell division protein 48 (CDC48), N-terminal domain
OG1530	hypothetical protein
OG1531	PEFG-CTERM domain-containing protein
OG1532	hypothetical protein
OG1533	hypothetical protein
OG1534	hypothetical protein
OG1535	hypothetical protein
OG1536	hypothetical protein
OG1537	hypothetical protein
OG1538	hypothetical protein
OG1539	hypothetical protein
OG1540	hypothetical protein
OG1541	hypothetical protein
OG1542	Uncharacterized membrane protein YckC, RDD family
OG1543	DNA primase, large subunit
OG1544	hypothetical protein
OG1545	hypothetical protein
OG1546	hypothetical protein
OG1547	Phytoene dehydrogenase-related protein
OG1548	deoxyribodipyrimidine photo-lyase
OG1549	hypothetical protein
OG1550	hypothetical protein
OG1551	hypothetical protein
OG1552	hypothetical protein
OG1553	hypothetical protein
OG1554	Pyridoxamine 5'-phosphate oxidase
OG1555	hypothetical protein
OG1556	hypothetical protein
OG1557	hypothetical protein
OG1558	putative pilus assembly protein TadC
OG1559	putative pilus assembly protein TadC
OG1560	putative type IV pilus assembly ATPase of Type II secretion system protein family
OG1561	hypothetical protein
OG1562	hypothetical protein
OG1563	hypothetical protein
OG1564	hypothetical protein
OG1565	hypothetical protein
OG1566	hypothetical protein
OG1567	hypothetical protein
OG1568	transcriptional regulator, AsnC family
OG1569	voltage-gated potassium channel
OG1570	hypothetical protein
OG1571	hypothetical protein
OG1572	hypothetical protein
OG1573	hypothetical protein
OG1574	hypothetical protein
OG1575	hypothetical protein
OG1576	hypothetical protein
OG1577	hypothetical protein
OG1578	hypothetical protein
OG1579	preflagellin peptidase FlaK
OG1580	Sugar-specific transcriptional regulator TrmB
OG1581	hypothetical protein
OG1582	hypothetical protein
OG1583	hypothetical protein
OG1584	hypothetical protein
OG1585	hypothetical protein
OG1586	hypothetical protein
OG1587	Pentapeptide repeat-containing protein
OG1588	hypothetical protein
OG1589	hypothetical protein
OG1590	hypothetical protein
OG1591	hypothetical protein
OG1592	hypothetical protein
OG1593	hypothetical protein
OG1594	hypothetical protein
OG1595	hypothetical protein
OG1596	hypothetical protein
OG1597	hypothetical protein
OG1598	hypothetical protein
OG1599	hypothetical protein
OG1600	hypothetical protein
OG1601	hypothetical protein
OG1602	hypothetical protein
OG1603	hypothetical protein
OG1604	hypothetical protein
OG1605	hypothetical protein
OG1606	starvation-inducible DNA-binding protein
OG1607	hypothetical protein
OG1608	uncharacterized protein
OG1609	CBS domain-containing protein
OG1610	Nucleotide-binding universal stress protein, UspA family
OG1611	hypothetical protein
OG1612	Preprotein translocase subunit Sec61beta
OG1613	hypothetical protein
OG1614	hypothetical protein
OG1615	hypothetical protein
OG1616	hypothetical protein
OG1617	hypothetical protein
OG1618	hypothetical protein
OG1619	hypothetical protein
OG1620	DNA-binding transcriptional regulator, Lrp family
OG1621	Ferredoxin subunit of nitrite reductase or a ring-hydroxylating dioxygenase
OG1622	hypothetical protein
OG1623	hypothetical protein
OG1624	hypothetical protein
OG1625	hypothetical protein
OG1626	hypothetical protein
OG1627	hypothetical protein
OG1628	protein transport protein SEC61 subunit gamma
OG1629	phosphonate transport system substrate-binding protein
OG1630	acetolactate synthase-1/2/3 large subunit
OG1631	Cupin domain protein
OG1632	Iron-binding zinc finger CDGSH type
OG1633	hypothetical protein
OG1634	Glyoxylase, beta-lactamase superfamily II
OG1635	Rhodanese-related sulfurtransferase
OG1636	hypothetical protein
OG1637	hypothetical protein
OG1638	hypothetical protein
OG1639	hypothetical protein
OG1640	Nucleotide-binding universal stress protein, UspA family
OG1641	hypothetical protein
OG1642	hypothetical protein
OG1643	hypothetical protein
OG1644	hypothetical protein
OG1645	hypothetical protein
OG1646	Glyoxylase, beta-lactamase superfamily II
OG1647	hypothetical protein
OG1648	Staphylococcal nuclease (SNase-like), OB-fold
OG1649	hypothetical protein
OG1650	E3 ubiquitin-protein ligase TRIM71
OG1651	hypothetical protein
OG1652	hypothetical protein
OG1653	hypothetical protein
OG1654	hypothetical protein
OG1655	hypothetical protein
OG1656	hypothetical protein
OG1657	hypothetical protein
OG1658	Sulfotransferase domain-containing protein
OG1659	Acylneuraminate cytidylyltransferase
OG1660	DegT/DnrJ/EryC1/StrS aminotransferase family protein
OG1661	Gcn5-related N-acetyltransferases (GNAT)
OG1663	Nucleotide-diphospho-sugar transferase, glycosyl transferase 2-like
OG1662	CDP-glycerol glycerophosphotransferase
OG1664	Acyl carrier protein
OG1665	Hexapeptide repeat of succinyl-transferase
OG1666	dTDP-4-dehydrorhamnose 3,5-epimerase
OG1667	dTDP-glucose 4,6-dehydratase (EC 4.2.1.46)
OG1668	dTDP-4-dehydrorhamnose reductase
OG1669	hypothetical protein
OG1670	glucose-1-phosphate thymidylyltransferase
OG1671	protein of unknown function (DUF3473)
OG1672	short chain dehydrogenase
OG1673	N-acylneuraminate cytidylyltransferase
OG1674	GDP/UDP-N,N'-diacetylbacillosamine 2-epimerase (hydrolysing)
OG1675	hypothetical protein
OG1676	hypothetical protein
OG1677	hypothetical protein
OG1678	hypothetical protein
OG1679	putative GAF sensor protein
OG1680	DNA-cytosine methyltransferase
OG1681	Glyoxalase/bleomycin resistance protein/dioxygenase
OG1682	hypothetical protein
OG1683	flavodoxin
OG1684	putative sensor with HAMP domain
OG1685	Transcription factor TFIIB cyclin-related
OG1686	transcriptional regulator, AsnC family
OG1687	hypothetical protein
OG1688	UspA domain protein
OG1689	parB-like partition protein
OG1690	hypothetical protein
OG1691	hypothetical protein
OG1692	pyridoxamine 5'-phosphate oxidase family protein
OG1693	hypothetical protein
OG1694	hypothetical protein
OG1695	hypothetical protein
OG1696	hypothetical protein
OG1697	hypothetical protein
OG1698	hypothetical protein
OG1699	hypothetical protein
OG1700	putative signal transduction protein with CBS domains
OG1701	hypothetical protein
OG1702	hypothetical protein
OG1703	hypothetical protein
OG1704	hypothetical protein
OG1705	Tetratricopeptide TPR_2 repeat protein
OG1706	hypothetical protein
OG1707	hypothetical protein
OG1708	hypothetical protein
OG1709	ABC-3 protein
OG1710	ABC-3 protein
OG1711	ABC transporter related
OG1712	periplasmic solute binding protein
OG1713	Radical SAM domain protein
OG1714	AMMECR1 domain protein
OG1715	protein of unknown function DUF52
OG1716	hypothetical protein
OG1717	aminotransferase class-III
OG1718	Methyltransferase type 12
OG1719	hypothetical protein
OG1720	cobalt-zinc-cadmium efflux system protein
OG1721	3D domain-containing protein
OG1722	40-residue YVTN family beta-propeller repeat-containing protein
OG1723	hypothetical protein
OG1724	hypothetical protein
OG1725	hypothetical protein
OG1726	hypothetical protein
OG1727	hypothetical protein
OG1728	hypothetical protein
OG1729	ROK family protein
OG1730	tRNA(Ile2)-agmatinylcytidine synthase
OG1731	response regulator receiver protein
OG1732	hypothetical protein
OG1733	hypothetical protein
OG1734	hypothetical protein
OG1735	hypothetical protein
OG1736	hypothetical protein
OG1737	hypothetical protein
OG1738	Calcineurin-like phosphoesterase
OG1739	DEAD/DEAH box helicase domain-containing protein
OG1740	hypothetical protein
OG1741	hypothetical protein
OG1742	hypothetical protein
OG1743	hypothetical protein
OG1744	hypothetical protein
OG1745	protein of unknown function (DUF4396)
OG1746	hypothetical protein
OG1747	hypothetical protein
OG1748	choice-of-anchor C domain-containing protein
OG1749	VCBS repeat-containing protein
OG1750	HYR domain-containing protein
OG1751	hypothetical protein
OG1752	hypothetical protein
OG1753	hypothetical protein
OG1754	hypothetical protein
OG1755	hypothetical protein
OG1756	AsnC family protein
OG1757	hypothetical protein
OG1758	Predicted transcriptional regulator
OG1759	hypothetical protein
OG1760	hypothetical protein
OG1761	hypothetical protein
OG1762	hypothetical protein
OG1763	hypothetical protein
OG1764	hypothetical protein
OG1765	hypothetical protein
OG1766	hypothetical protein
OG1767	hypothetical protein
OG1768	hypothetical protein
OG1769	hypothetical protein
OG1770	hypothetical protein
OG1771	hypothetical protein
OG1772	Phage integrase family protein
OG1773	hypothetical protein
OG1774	hypothetical protein
OG1775	hypothetical protein
OG1776	hypothetical protein
OG1777	hypothetical protein
OG1778	hypothetical protein
OG1779	hypothetical protein
OG1780	hypothetical protein
OG1781	hypothetical protein
OG1782	hypothetical protein
OG1783	hypothetical protein
OG1784	hypothetical protein
OG1785	hypothetical protein
OG1786	hypothetical protein
OG1787	hypothetical protein
OG1788	Multicopper oxidase
OG1789	tRNA pseudouridine synthase D (TruD)
OG1790	hypothetical protein
OG1791	hypothetical protein
OG1792	hypothetical protein
OG1793	hypothetical protein
OG1794	hypothetical protein
OG1795	hypothetical protein
OG1796	NADH dehydrogenase
OG1797	hypothetical protein
OG1798	Nucleotide-binding universal stress protein, UspA family
OG1799	Response regulator receiver domain-containing protein
OG1800	His Kinase A (phospho-acceptor) domain-containing protein
OG1801	two-component system, chemotaxis family, response regulator CheY
OG1802	hypothetical protein
OG1803	40-residue YVTN family beta-propeller repeat-containing protein
OG1804	chemotaxis protein methyltransferase CheR
OG1805	chemotaxis protein CheC
OG1806	two-component system, chemotaxis family, sensor kinase CheA
OG1807	two-component system, chemotaxis family, response regulator CheB
OG1808	hypothetical protein
OG1809	purine-binding chemotaxis protein CheW
OG1810	methyl-accepting chemotaxis protein
OG1811	flagellar protein FlaJ
OG1812	flagellar protein FlaI
OG1813	flagellar protein FlaH
OG1814	hypothetical protein
OG1815	flagellar protein FlaG
OG1816	hypothetical protein
OG1817	flagellin FlaB
OG1818	flagellin FlaB
OG1819	flagellin FlaB
OG1820	flagellin FlaB
OG1821	Copper binding protein, plastocyanin/azurin family
OG1822	flagellin FlaB
OG1823	Sugar-specific transcriptional regulator TrmB
OG1824	Tetratricopeptide repeat-containing protein
OG1825	hypothetical protein
OG1826	hypothetical protein
OG1827	two-component system, chemotaxis family, response regulator CheY
OG1828	hypothetical protein
OG1829	hypothetical protein
OG1830	Protein of unknown function (DUF1059)
OG1831	myosin protein heavy chain
OG1832	hypothetical protein
OG1833	hypothetical protein
OG1834	hypothetical protein
OG1835	signal peptidase, endoplasmic reticulum-type
OG1836	hypothetical protein
OG1837	hypothetical protein
OG1838	hypothetical protein
OG1839	Hpt domain-containing protein
OG1840	hypothetical protein
OG1841	hypothetical protein
OG1842	conserved repeat domain-containing protein
OG1843	hypothetical protein
OG1844	hypothetical protein
OG1845	hypothetical protein
OG1846	hypothetical protein
OG1847	transcriptional regulator, HxlR family
OG1848	hypothetical protein
OG1849	hypothetical protein
OG1850	hypothetical protein
OG1851	Transcription factor TFIIB repeat-containing protein
OG1852	hypothetical protein
OG1853	hypothetical protein
OG1854	Adenylate cyclase, class 3
OG1855	hypothetical protein
OG1856	Matrixin
OG1857	hypothetical protein
OG1858	hypothetical protein
OG1859	hypothetical protein
OG1860	hypothetical protein
OG1861	fanconi anemia group M protein
OG1862	hypothetical protein
OG1863	hypothetical protein
OG1864	Sugar-specific transcriptional regulator TrmB
OG1865	flagellar protein FlaI
OG1866	hypothetical protein
OG1867	hypothetical protein
OG1868	hypothetical protein
OG1869	hypothetical protein
OG1870	hypothetical protein
OG1871	hypothetical protein
OG1872	hypothetical protein
OG1873	Sugar-specific transcriptional regulator TrmB
OG1874	hypothetical protein
OG1875	hypothetical protein
OG1876	hypothetical protein
OG1877	hypothetical protein
OG1878	hypothetical protein
OG1879	hypothetical protein
OG1880	Acetyltransferase (GNAT) family protein
OG1881	hypothetical protein
OG1882	hypothetical protein
OG1883	hypothetical protein
OG1884	hypothetical protein
OG1885	Sporulation protein YlmC, PRC-barrel domain family
OG1886	Kef-type K+ transport system, membrane component KefB
OG1887	Nucleotide-binding universal stress protein, UspA family
OG1888	hypothetical protein
OG1889	NADH dehydrogenase
OG1890	transferase hexapeptide (six repeat-containing protein)
OG1891	transferase hexapeptide (six repeat-containing protein)
OG1892	transferase hexapeptide (six repeat-containing protein)
OG1893	Matrixin
OG1894	hypothetical protein
OG1895	hypothetical protein
OG1896	Sugar-specific transcriptional regulator TrmB
OG1897	two-component system, chemotaxis family, response regulator CheY
OG1898	hypothetical protein
OG1899	Glycosyltransferase, catalytic subunit of cellulose synthase and poly-beta-1,6-N-acetylglucosamine synthase
OG1900	Polysaccharide deacetylase
OG1901	Peptidoglycan/xylan/chitin deacetylase, PgdA/CDA1 family
OG1902	Response regulator receiver domain-containing protein
OG1903	hypothetical protein
OG1904	glycine C-acetyltransferase
OG1905	Multicopper oxidase
OG1906	hypothetical protein
OG1907	hypothetical protein
OG1908	hypothetical protein
OG1909	phosphoribosylaminoimidazole-succinocarboxamide synthase
OG1910	Response regulator receiver domain-containing protein
OG1911	hypothetical protein
OG1912	hypothetical protein
OG1913	3D domain-containing protein
OG1914	Cyclic phosphodiesterase-like protein
OG1915	hypothetical protein
OG1916	hypothetical protein
OG1917	CRISPR-associated protein, Cas1 family
OG1918	hypothetical protein
OG1919	hypothetical protein
OG1920	hypothetical protein
OG1921	hypothetical protein
OG1922	hypothetical protein
OG1923	hypothetical protein
OG1924	hypothetical protein
OG1925	hypothetical protein
OG1926	hypothetical protein
OG1927	AAA ATPase domain-containing protein
OG1928	5-methylcytosine-specific restriction enzyme A
OG1929	hypothetical protein
OG1930	Nuclease-related domain-containing protein
OG1931	hypothetical protein
OG1932	hypothetical protein
OG1933	Uncharacterized protein YjbI, contains pentapeptide repeats
OG1934	hypothetical protein
OG1935	hypothetical protein
OG1936	hypothetical protein
OG1937	hypothetical protein
OG1938	hypothetical protein
OG1939	hypothetical protein
OG1940	hypothetical protein
OG1941	hypothetical protein
OG1942	restriction system protein
OG1943	DNA methylase
OG1944	protein of unknown function (DUF911)
OG1945	CRISPR-associated protein Csa1
OG1946	hypothetical protein
OG1947	hypothetical protein
OG1948	hypothetical protein
OG1949	CRISPR-associated protein, Cas1 family
OG1950	hypothetical protein
OG1951	Menaquinone biosynthesis
OG1952	hypothetical protein
OG1953	hypothetical protein
OG1954	hypothetical protein
OG1955	hypothetical protein
OG1956	conserved hypothetical protein
OG1957	hypothetical protein
OG1958	hypothetical protein
OG1959	hypothetical protein
OG1960	hypothetical protein
OG1961	hypothetical protein
OG1962	hypothetical protein
OG1963	Methyl-accepting chemotaxis protein (MCP) signalling domain-containing protein
OG1964	hypothetical protein
OG1965	hypothetical protein
OG1966	malate dehydrogenase (oxaloacetate-decarboxylating)
OG1967	hypothetical protein
OG1968	hypothetical protein
OG1969	hypothetical protein
OG1970	RecF/RecN/SMC N terminal domain-containing protein
OG1971	hypothetical protein
OG1972	hypothetical protein
OG1973	hypothetical protein
OG1974	hypothetical protein
OG1975	hypothetical protein
OG1976	DnaJ domain-containing protein
OG1977	2'-5' RNA ligase
OG1978	Uncharacterized conserved protein YkwD, contains CAP (CSP/antigen 5/PR1) domain
OG1979	hypothetical protein
OG1980	AN1-like Zinc finger
OG1981	hypothetical protein
OG1982	hypothetical protein
OG1983	hypothetical protein
OG1984	Protein of unknown function (DUF3732)
OG1985	hypothetical protein
OG1986	hypothetical protein
OG1987	hypothetical protein
OG1988	hypothetical protein
OG1989	Subtilase family protein
OG1990	hypothetical protein
OG1991	hypothetical protein
OG1992	hypothetical protein
OG1993	Dienelactone hydrolase family protein
OG1994	carboxymethylenebutenolidase
OG1995	hypothetical protein
OG1996	CBS domain-containing protein
[truncated: 590 more rows]

## Sheet: KEGG_proteome response
Dataset S1.C. KEGG assignments of H2O2 responsive proteins shared by all three Nitrosopumilus species.
OG number	KEGG Orthology
OG0007
OG0008	09120 Genetic Information Processing	09123 Folding, sorting and degradation	04141 Protein processing in endoplasmic reticulum	K13525 VCP, CDC48; transitional endoplasmic reticulum ATPase
OG0035
OG0111
OG0227
OG0241		09183 Signaling and cellular processes	02000 Transporters	K14166 ycnJ; copper transport protein
OG0256	09100 Metabolism	09104 Nucleotide metabolism	00230 Purine metabolism	K00525 E1.17.4.1A, nrdA, nrdE; ribonucleoside-diphosphate reductase alpha chain
OG0287
OG0385	09120 Genetic Information Processing	09122 Translation	00970 Aminoacyl-tRNA biosynthesis	K01873 VARS, valS; valyl-tRNA synthetase
OG0530			03400 DNA repair and recombination proteins	K03546 sbcC, rad50; DNA repair protein SbcC/Rad50
OG0585	09120 Genetic Information Processing	09122 Translation	00970 Aminoacyl-tRNA biosynthesis	K01870 IARS, ileS; isoleucyl-tRNA synthetase
OG0602	09120 Genetic Information Processing	09124 Replication and repair	03420 Nucleotide excision repair	K03701 uvrA; excinuclease ABC subunit A
OG0611
OG0613	09100 Metabolism	09104 Nucleotide metabolism	00240 Pyrimidine metabolism	K01955 carB, CPA2; carbamoyl-phosphate synthase large subunit
OG0711	09100 Metabolism	09101 Carbohydrate metabolism	00620 Pyruvate metabolism	K01006 ppdK; pyruvate, orthophosphate dikinase
OG0714	09120 Genetic Information Processing	09124 Replication and repair	03030 DNA replication	K02319 pol; DNA polymerase, archaea type
OG0742	09120 Genetic Information Processing	09122 Translation	03010 Ribosome	K02976 RP-S26e, RPS26; small subunit ribosomal protein S26e
OG0766	09100 Metabolism	09106 Metabolism of other amino acids	00473 D-Alanine metabolism	K01921 ddl; D-alanine-D-alanine ligase
OG0954
OG1002	09140 Cellular Processes	09145 Cellular community - prokaryotes	02024 Quorum sensing	K02035 ABC.PE.S; peptide/nickel transport system substrate-binding protein
OG1004
OG1090
OG1172	09120 Genetic Information Processing	09123 Folding, sorting and degradation	03060 Protein export	K03110 ftsY; fused signal recognition particle receptor
OG1201	09120 Genetic Information Processing	09122 Translation	00970 Aminoacyl-tRNA biosynthesis	K01869 LARS, leuS; leucyl-tRNA synthetase
OG1212	09120 Genetic Information Processing	09121 Transcription	03020 RNA polymerase	K03041 rpoA1; DNA-directed RNA polymerase subunit A'
OG1213	09120 Genetic Information Processing	09121 Transcription	03020 RNA polymerase	K13798 rpoB; DNA-directed RNA polymerase subunit B
OG1215
OG1216
OG1302		09191 Unclassified: metabolism		K03726 helS; helicase
OG1397			03400 DNA repair and recombination proteins	K03724 lhr; ATP-dependent helicase Lhr and Lhr-like helicase

## Sheet: ROS_defense_proteins_NSAF
Dataset S1.D. Relative abundances of classical oxidative stress defense related proteins
					Nitrosopumilus adriaticus NF5												Nitrosopumilus piranensis D3C												Nitrosopumilus maritimus SCM1
Enzyme name	OG Nr	Accession_NF5	Accession_D3C	Accession_SCM1	Catalase 1	Catalase 2	Catalase 3	O. alexandrii 1	O. alexandrii 2	O. alexandrii 3	H2O2 inhibited 1	H2O2 inhibited 2	H2O2 inhibited 3	H2O2 stressed 1	H2O2 stressed 2	H2O2 stressed 3	Catalase 1	Catalase 2	Catalase 3	O. alexandrii 1	O. alexandrii 2	O. alexandrii 3	H2O2 inhibited 1	H2O2 inhibited 2	H2O2 inhibited 3	H2O2 stressed 1	H2O2 stressed 2	H2O2 stressed 3	Catalase 1	Catalase 2	Catalase 3	O. alexandrii 1	O. alexandrii 2	O. alexandrii 3	H2O2 inhibited 1	H2O2 inhibited 2	H2O2 inhibited 3	H2O2 stressed 1	H2O2 stressed 2
Superoxide dismutase, Fe-Mn family	OG0023	2630189247	2628583922	641316023	0.40102	0.409166	0.646364	0.263251	0.575871	0.444214	0.292715	0.345117	0.189577	0.458761	0.294536	0.491131	0.0324271	0.0581204	0.051983	0.061159	0.064807	0.11711	0	0	0.0410854	0	0.0219763	0.0232737	0.134365	0.200028	0.22643	0.23289	0.0685688	0.136857	0.114598	0.207965	0.0980413	0.159499	0.117345
	OG0023	2630189631	2628584381	641316366	0.0558885	0.044988	0.0712477	0.0924848	0.114951	0.0315273	0.0233718	0	0	0	0.0201576	0.0756277	0.209832	0.200177	0.135635	0.0911872	0.0744022	0.114078	0.0845623	0.117777	0.102913	0.187958	0.12615	0.194324	0.047194	0.0497655	0.0450672	0.0365945	0.0170594	0.0240345	0	0	0	0	0.0359316
	OG0023	2630189187			0.0688992	0.031692	0.0378362	0.016584	0.0151159	0.0155467	0.0345753	0.0112455	0.0325712	0.0419524	0.0298203	0.0165749
putative Peroxiredoxin/Alkyl hyperoxide reductase (AhpC)	OG0368	2630190641	2628584559	641317145	0.0326522	0.082606	0.0448277	0.147363	0.0537271	0.138146	0	0.079941	0.0385897	0.0497045	0.0353306	0.117826	0.0833589	0.142616	0.0835189	0.122508	0.234749	0.182455	0.0591707	0.0329647	0.307247	0	0.0770363	0.190364	0.0265466	0.0839793	0.0929511	0.150952	0.0575754	0.108155	0.057022	0.0582077	0.0940831	0.0238093	0.141481
	OG0528	2630190349	2628583286	641316896	0.0543711	0.0375142	0.0746452	0.0163589	0.0745535	0.0153357	0.0568432	0.0332786	0.0803225	0.0413829	0.0784413	0.0735745	0.0504748	0.045234	0.0189644	0.0169996	0.0693523	0.0075954	0.00985285	0.0548915	0.0399699	0.0125144	0.0106898	0.0679255	0.0442043	0.0776883	0.0422123	0.0228508	0.0479361	0.015008	0	0	0	0	0.0336554
	OG0839	2630189789	2628583819	641316455	0.0163261	0.0187741	0.00960593	0.00982422	0.00895452	0.00460487	0	0	0	0.00828409	0	0.00981881	0.030478	0.0204851	0.0152682	0.0205296	0.0266488	0.0321041	0	0.0497173	0.0193079	0.0453389	0.0129095	0	0.0308871	0.0279172	0.0337088	0.0273715	0.0574194	0.0539312	0.0142169	0.0145125	0	0.0474896	0.0302352
	OG1276	2630189055	2628583083	641315899	0.351118	0.403765	0.359619	0.340403	0.246075	0.352123	0.424183	0.254704	0.0691608	0.13857	0.26735	0.340216	0.235413	0.283997	0.235864	0.0975821	0.0904773	0.239798	0.0989764	0.118159	0.24091	0.107754	0.168746	0.194955	0.232599	0.345612	0.302887	0.278736	0.206374	0.301524	0.340651	0.295574	0.187352	0.170685	0.289786
	OG1038	2630189418	2628584126	641316193	0.0395264	0.0818155	0.10853	0.107032	0.108397	0.0780405	0.0661176	0.0806422	0.0467139	0.0200562	0.0855372	0.0594297	0.0905433	0.121713	0.127004	0.0609888	0.126668	0.185298	0.113116	0.118159	0.0803033	0.0538768	0.0460217	0.0812313	0.222026	0.156083	0.191828	0.147566	0.160513	0.204606	0.238456	0.295574	0.262292	0.270251	0.181116
	OG2118			641317084																									0.0172295	0	0	0	0	0	0	0	0	0	0.0196769
Thioredoxin	OG1314	2630188994	2628583035	641315851	0	0	0	0.0135914	0	0.0382239	0	0	0	0	0	0.0407518	0	0	0	0	0	0	0	0	0	0	0	0	0	0	0	0	0	0	0	0	0	0	0
	OG1329	2630188974	2628583012	641315829	0.0278149	0	0	0.0334751	0.0305117	0.047072	0.139582	0.0680979	0.0657455	0.141136	0.0802571	0.0501851	0.0516432	0.0578513	0.0646779	0.0695724	0.0387042	0	0.100809	0.0561621	0.114506	0.179257	0.131247	0.138996	0.0150759	0.0317946	0.0287929	0	0	0.0307108	0.121436	0.0743765	0.0534299	0.040564	0.120521
Thioredoxin reductase	OG0963	2630189555	2628584011	641316308	0.188875	0.2234	0.201092	0.135304	0.152924	0.142062	0.0902683	0.161478	0.159443	0.146038	0.201123	0.183912	0	0	0	0	0	0	0	0	0.0742745	0	0	0	0.307114	0.298146	0.302584	0.279717	0.200882	0.153922	0.32984	0.352732	0.345535	0.321354	0.317333
Glutaredoxin	OG0230	2630190830	2628582792	641316788	0	0	0	0	0	0	0	0	0	0	0	0	0	0	0	0	0	0	0	0	0	0	0	0	0	0	0	0	0	0	0	0	0	0	0
putative Protein-disulfide isomerase/	OG0005	2630190834	2628582788	641316791	0	0	0	0	0	0	0.018962	0	0	0.0230079	0	0	0.0105634	0	0.0211673	0	0	0	0.0989764	0.0689262	0.107071	0.0838083	0.053692	0.132678	0	0	0	0	0	0	0	0	0	0	0
DSBA oxidoreductase/DsbA family protein	OG0005	2630190294	2628583355	641316825	0	0	0	0	0	0.0252924	0	0	0	0	0	0	0.0841882	0.103739	0.126525	0.0212655	0.0315475	0.0633428	0.0493014	0	0.0266667	0.020873	0.0178298	0	0.0368647	0.0323945	0.0469379	0.0190567	0	0.0375483	0	0	0	0.0413294	0.0140337
	OG0005			641317312																									0	0.0456972	0	0	0.0402809	0.0315282	0	0	0.054852	0.0333149	0
	OG0005			641317324																									0.0407048	0.0214614	0.0259136	0.0315627	0.0294274	0.0690993	0	0.0446259	0.0480869	0.0365076	0.0154955
	OG0005		2628582785	641316793													0	0	0	0	0	0	0	0	0	0	0	0	0	0	0	0	0	0	0	0	0	0	0
	OG0009	2630189528	2628584037	641316275	0.0614456	0.0565271	0.0535603	0.0328665	0.0748924	0.0385135	0.0571016	0	0.0484126	0.027714	0.0196995	0	0.0633803	0.0454396	0.0825526	0	0	0	0	0	0.0321213	0	0	0	0.140617	0.0936497	0.0848083	0.0803415	0.0321026	0.135686	0.119228	0.0486828	0.118032	0.0896096	0.0507126
	OG0009	2630190827	2628582795	641316786	0	0	0	0	0	0	0	0	0	0	0	0	0.0126187	0.022617	0.0252859	0.0339992	0.025219	0.0151908	0.0985285	0.109783	0.0559579	0.0876005	0.128278	0.135851	0	0	0	0	0	0.015008	0	0	0	0	0.0252416
	OG0009		2628582798	641316783																									0	0	0.0137595	0	0	0.0366899	0	0	0	0	0
	OG0785	2630189875	2628583730	641316520	0.070187	0.0516551	0.0495558	0.033788	0.0153984	0.0554306	0.023481	0.0229114	0.03318	0.0569821	0	0	0.0195472	0.029196	0.0522259	0.0263335	0.0651098	0.0470631	0.0610509	0	0.0412774	0.0516948	0.0441579	0	0.060867	0.0481377	0.0581241	0.0235983	0.0660054	0.0697451	0.0245141	0.0500478	0.0808939	0.0409431	0
	OG0832	2630189802	2628583789	641316467	0.0127288	0.0234199	0.0249646	0	0	0	0	0	0	0	0	0	0.053175	0.0317692	0.017759	0.0477574	0.0531362	0.0711264	0.0369064	0.0257013	0	0.0234379	0.0300311	0.0530068	0.00689912	0.00727504	0	0.0106992	0.0299262	0.00702705	0	0	0	0	0
	OG2202			641316291																									0.0743467	0.0627182	0.0780959	0.046119	0.0483739	0	0.0239545	0	0.0131745	0.0400083	0.0764163
Peptide methionine sulfoxide reductase	OG0670	2630190105	2628583570	641316634	0	0	0.015607	0	0	0	0.0332777	0.0324705	0.0470233	0	0.0287012	0	0	0.041653	0	0.0626152	0.037156	0	0.0580661	0.0404367	0.0706669	0.0368757	0.0787482	0.0833974	0.0434185	0.0228921	0.0621927	0	0.0706258	0.0221118	0.069947	0.142803	0	0	0
Ferritin Dps family protein	OG1029	2630189444	2628584104	641316207	0	0.108211	0.113574	0	0	0	0	0	0	0	0	0	0.224381	0.150812	0.152551	0.161936	0.104101	0.0868233	0.112628	0.0871481	0.142146	0.190736	0.095041	0.0718943	0.228518	0.220889	0.263683	0.162428	0.227159	0.0969815	0.122714	0.281848	0.134981	0.179336	0.163111
Ferritin Dps family protein	OG0584	2630190272	2628583389	641316763	0.192564	0.198408	0.163153	0.259561	0.270381	0.199875	0.11596	0.226295	0.327716	0.0938013	0.155575	0.185299	0.364681	0.352448	0.286573	0.15413	0.157198	0.172162	0.245664	0.264394	0.108718	0.113464	0.193842	0.192456	0.250491	0.431429	0.25515	0.116539	0.199201	0.136072	0.161416	0.178504	0.14796	0.112331	0.143036
SUF system FeS assembly protein SufA	OG1095	2628584198	2630189344	641316130	0.151768	0.102007	0.104541	0.0255572	0.0853071	0.0342568	0.0444384	0.041262	0.0600909	0	0	0.0680795	0.0408708	0.103398	0.0320633	0	0.0112084	0.0230557	0	0.0667081	0	0.0414768	0	0	0	0.070078	0.042308	0.034354	0.0480448	0	0.0535309	0.054644	0	0	0.063247
cysteine desulfurase SufS	OG1096	2628584199	2630189343	641316129	0.0471525	0.0633849	0.0438685	0.040836	0.0471181	0.0364909	0.0262981	0.00732549	0.0341386	0	0.028532	0.0181299	0.0798166	0.0767652	0.0626164	0.0480295	0.0397979	0.0573051	0.00606877	0.0236862	0.034302	0.00736363	0.0261708	0.0305474	0.0275298	0.0207356	0	0.0365945	0.0170594	0	0	0	0	0	0
Iron-regulated ABC transporter permease protein SufD	OG1097	2630189341	2628584201	641316128	0.464138	0.41216	0.369176	0.434458	0.420747	0.392738	0.34506	0.320908	0.441877	0.359807	0.451059	0.263633	0.392822	0.44609	0.354519	0.274699	0.272677	0.281569	0.299696	0.469588	0.364732	0.339018	0.360718	0.414297	0.279518	0.173165	0.283604	0.308854	0.325849	0.220643	0.27581	0.442429	0.34053	0.286734	0.207494
sufB Iron-regulated ABC transporter membrane component SufB	OG1098	2630189340	2628584202	641316127	0.148266	0.136398	0.159302	0	0.120213	0	0.118614	0.115737	0	0	0	0	0.236384	0.284241	0.314784	0.294265	0.352823	0.291771	0.303726	0.227782	0.413234	0.326421	0.27883	0.187913	0.146747	0.180533	0.150143	0.260088	0.151558	0.206408	0.191379	0.281546	0.229084	0.202124	0.29927
FeS assembly ATPase SufC	OG1077	2628584177	2630189366	641316149	0	0	0	0	0	0	0	0	0	0	0.184566	0	0.681141	0.760511	0.808388	0.427392	0.657776	0.584569	0.428483	0.494106	0.233932	0.354482	0.344359	0.364133	0.298926	0.228027	0.321896	0.315627	0.386235	0.356293	0.256154	0.366072	0.326841	0.393598	0.26875
